# Supplementary material for: 2-Amino­benzoic acid–4-(pyridin-4-yl­disulfan­yl)pyridine (1/1)
Source: Acta Crystallogr Sect E Struct Rep Online. 2011 Nov 19;67(Pt 12):o3361. doi: 10.1107/S1600536811048483 (PMC3239006; doi:10.1107/S1600536811048483)
Supplement: Supplementary file 2 [file e-67-o3361-Isup2.hkl]

# 
# h,k,l, Fc-squared, Fo-squared, sigma(Fo-squared) and status flag 
# 
data_I
_shelx_title '  cd0119a' 
_shelx_refln_list_code          4 
_shelx_F_calc_maximum      131.06 
_exptl_crystal_F_000       744.00 
_reflns_d_resolution_high  0.7698 
 
loop_ 
 _symmetry_equiv_pos_as_xyz 
 'x, y, z' 
 'x, -y, z+1/2' 
 'x+1/2, y+1/2, z' 
 'x+1/2, -y+1/2, z+1/2' 
 
_cell_length_a     8.6360 
_cell_length_b    12.7280 
_cell_length_c    15.6880 
_cell_angle_alpha  90.000 
_cell_angle_beta  103.218 
_cell_angle_gamma  90.000 
 
_shelx_F_squared_multiplier     1.000 
 
loop_ 
 _refln_index_h 
 _refln_index_k 
 _refln_index_l 
 _refln_F_squared_calc 
 _refln_F_squared_meas 
 _refln_F_squared_sigma 
 _refln_observed_status 
   1   1 -20      929.18     1046.39     63.48 o 
   2   2 -20       41.85       30.34      5.21 o 
   3   3 -20       29.82       28.14      5.66 o 
  -1   1 -19        9.30       14.92      7.28 o 
   1   1 -19       13.70       14.30      4.05 o 
   0   2 -19      167.51      149.93     13.53 o 
   2   2 -19        7.33       14.55      2.71 o 
  -1   3 -19      399.55      381.17     17.91 o 
   1   3 -19      405.73      404.27     29.68 o 
   3   3 -19       23.44       19.84      4.49 o 
   0   4 -19      413.22      449.27     29.00 o 
   2   4 -19      192.29      182.09     17.61 o 
   4   4 -19      395.20      441.33     27.41 o 
   1   5 -19      153.73      128.52     14.41 o 
   3   5 -19       54.23       66.17     10.31 o 
  -2   0 -18      322.95      335.88     26.22 o 
   0   0 -18      580.19      606.10     38.30 o 
   2   0 -18      131.44      114.65     11.88 o 
  -1   1 -18      968.85     1059.20     30.24 o 
   1   1 -18      224.90      252.49      8.34 o 
   3   1 -18      504.96      462.69     29.45 o 
  -2   2 -18      417.23      406.48     22.06 o 
   0   2 -18      780.48      828.34     36.66 o 
   2   2 -18      100.90       97.75     12.10 o 
   4   2 -18      545.13      585.23     36.23 o 
  -1   3 -18      601.51      622.25     21.66 o 
   1   3 -18       59.10       52.81     11.04 o 
   3   3 -18     1023.15     1073.67     66.08 o 
  -2   4 -18       90.28       97.37      9.93 o 
   0   4 -18      117.91      112.31     13.24 o 
   2   4 -18      344.91      327.67     13.48 o 
   4   4 -18     1171.39     1243.92    168.36 o 
  -1   5 -18      750.06      766.99     40.23 o 
   1   5 -18      457.13      481.00     20.09 o 
   3   5 -18       12.26        8.37      2.37 o 
   5   5 -18      149.80      130.35     10.21 o 
   0   6 -18       12.76        7.04      2.28 o 
   2   6 -18      148.54      165.48     16.16 o 
   4   6 -18      230.97      276.64     24.82 o 
   1   7 -18      313.12      329.95     24.53 o 
   3   7 -18      155.59      154.25      9.62 o 
  -3   1 -17       24.71       31.55     13.27 o 
  -1   1 -17       48.08       48.16      4.52 o 
   1   1 -17       52.36       47.29      7.13 o 
   3   1 -17      341.72      309.48     13.52 o 
  -2   2 -17       75.24       84.09      7.56 o 
   0   2 -17      138.42      132.32      8.12 o 
   2   2 -17      348.09      360.88     14.40 o 
   4   2 -17      798.27      818.47     37.30 o 
  -3   3 -17      179.96      173.12     11.39 o 
  -1   3 -17      462.88      459.95     25.27 o 
   1   3 -17      362.78      362.97     15.19 o 
   3   3 -17      308.32      298.73     23.26 o 
   5   3 -17       60.72       51.39      5.64 o 
  -2   4 -17        8.55       18.54      6.72 o 
   0   4 -17       30.73       19.89     10.09 o 
   2   4 -17      716.24      705.59     33.12 o 
   4   4 -17     1364.20     1362.29     84.51 o 
   6   4 -17      216.97      190.46     15.73 o 
  -1   5 -17      170.20      151.48     13.62 o 
   1   5 -17      222.09      258.60     21.82 o 
   3   5 -17     1048.45     1119.09     69.08 o 
   5   5 -17      403.39      411.37     32.00 o 
   7   5 -17       20.59       12.39      2.67 o 
  -2   6 -17      657.64      663.97     30.74 o 
   0   6 -17      496.59      493.79     17.55 o 
   2   6 -17      137.11      124.25      9.62 o 
   4   6 -17      672.47      678.49     34.19 o 
   6   6 -17       36.32       22.53      5.46 o 
  -1   7 -17      718.95      742.78     32.67 o 
   1   7 -17       80.77       78.30      8.13 o 
   3   7 -17      729.64      753.23     30.42 o 
   5   7 -17      589.54      595.67     47.77 o 
   0   8 -17      586.28      610.16     38.51 o 
   2   8 -17       28.36       18.26      3.13 o 
   4   8 -17      710.80      689.91     56.30 o 
   3   9 -17      394.88      431.40     28.08 o 
  -4   0 -16      149.80      159.59     13.92 o 
  -2   0 -16      822.94      870.40     41.09 o 
   0   0 -16      407.90      443.53     22.03 o 
   2   0 -16     2541.75     2849.03    150.11 o 
   4   0 -16     1579.89     1571.79     72.01 o 
  -3   1 -16      679.76      748.30     35.14 o 
  -1   1 -16      692.96      708.09     23.77 o 
   1   1 -16      241.72      212.91     10.23 o 
   3   1 -16      596.57      583.21     19.51 o 
   5   1 -16      402.89      384.95     21.16 o 
  -4   2 -16      207.98      214.05     14.78 o 
  -2   2 -16     1361.40     1424.35     56.50 o 
   0   2 -16      496.13      505.66     39.17 o 
   2   2 -16       82.95       77.66      7.83 o 
   4   2 -16      673.62      714.14     33.36 o 
  -3   3 -16      302.76      311.00     21.18 o 
  -1   3 -16      416.79      455.55     20.96 o 
   1   3 -16      129.07      130.21     22.54 o 
   3   3 -16     1335.88     1371.80     64.38 o 
   5   3 -16      374.41      372.33     21.06 o 
  -4   4 -16       16.21       25.28      5.41 o 
  -2   4 -16      528.70      575.41     31.68 o 
   0   4 -16      152.23      132.49     14.25 o 
   2   4 -16      314.59      286.32     17.63 o 
   4   4 -16      409.13      442.26     24.33 o 
   6   4 -16      140.78      118.93      9.93 o 
  -3   5 -16       85.03      100.27      8.48 o 
  -1   5 -16      351.24      357.97     16.88 o 
   1   5 -16      113.51       99.97     13.86 o 
   3   5 -16      433.23      432.78     28.93 o 
   5   5 -16      109.82       96.98     14.92 o 
   7   5 -16      248.26      243.04     18.40 o 
  -2   6 -16       27.04       18.97      8.18 o 
   0   6 -16      112.18      109.19     10.67 o 
   2   6 -16      398.88      410.37     20.54 o 
   4   6 -16      300.92      327.30     20.70 o 
   6   6 -16       82.57       64.81      9.28 o 
  -1   7 -16       21.51       24.63      3.51 o 
   1   7 -16      141.97      136.14     17.83 o 
   3   7 -16      452.45      391.39     25.98 o 
   5   7 -16       94.05       80.14     10.79 o 
  -2   8 -16       58.66       55.90      7.17 o 
   0   8 -16        8.25        4.64      2.78 o 
   2   8 -16        8.19        5.95      3.64 o 
   4   8 -16       63.59       49.89      4.92 o 
   6   8 -16      222.88      233.83     16.32 o 
  -1   9 -16        5.56        6.06      2.73 o 
   1   9 -16      126.07      124.25     13.46 o 
   3   9 -16       36.35       36.21      4.63 o 
   5   9 -16      111.34      116.31     23.26 o 
   2  10 -16      208.41      249.33     14.74 o 
  -5   1 -15       37.85       34.78      5.75 o 
  -3   1 -15      183.71      174.83     17.88 o 
  -1   1 -15        6.78        8.32      2.83 o 
   1   1 -15      387.39      368.11     14.08 o 
   3   1 -15      286.39      244.52      9.25 o 
   5   1 -15        7.67        7.52      1.47 o 
  -4   2 -15        6.82       17.42      4.89 o 
  -2   2 -15       50.53       46.87      4.89 o 
   0   2 -15      653.23      695.59     23.48 o 
   2   2 -15     1082.16     1022.96     39.63 o 
   4   2 -15       58.44       53.72      7.78 o 
  -5   3 -15       34.09       42.57      6.66 o 
  -3   3 -15      403.51      438.48     40.53 o 
  -1   3 -15       32.36       33.68      3.92 o 
   1   3 -15      885.56      905.78     33.38 o 
   3   3 -15      411.08      389.56     21.29 o 
   5   3 -15      137.55      128.78     12.62 o 
  -4   4 -15       72.73       60.37      4.81 o 
  -2   4 -15      732.81      756.87     25.65 o 
   0   4 -15      192.37      186.25     10.66 o 
   2   4 -15     1044.97      984.82     24.70 o 
   4   4 -15      442.03      423.58     23.54 o 
   6   4 -15      239.81      213.85     16.26 o 
  -3   5 -15      602.10      563.97     25.80 o 
  -1   5 -15      661.33      639.19     21.51 o 
   1   5 -15      313.65      298.42     13.76 o 
   3   5 -15      647.84      612.64     29.29 o 
   5   5 -15        7.07        8.33      1.25 o 
   7   5 -15      327.97      304.59     11.90 o 
  -4   6 -15       38.75       38.75      6.12 o 
  -2   6 -15      314.29      305.69     15.00 o 
   0   6 -15        9.85       12.10      3.31 o 
   2   6 -15      534.61      508.63     26.67 o 
   4   6 -15      322.13      347.51     24.14 o 
   6   6 -15      208.27      196.85     13.58 o 
  -3   7 -15      251.70      251.23     23.20 o 
  -1   7 -15      270.45      261.79     10.83 o 
   1   7 -15      410.74      396.70     17.43 o 
   3   7 -15      828.95      857.88     40.48 o 
   5   7 -15       81.83       76.75      8.29 o 
   7   7 -15      253.52      256.70     18.07 o 
  -2   8 -15      164.28      155.48     19.28 o 
   0   8 -15       66.58       68.72     13.99 o 
   2   8 -15     1290.32     1369.52     63.76 o 
   4   8 -15      805.37      863.21     61.77 o 
   6   8 -15      126.57      127.85     16.34 o 
  -1   9 -15      469.96      493.29     33.42 o 
   1   9 -15       64.43       49.70      6.49 o 
   3   9 -15      560.57      608.82     38.93 o 
   5   9 -15       91.06       99.28     12.81 o 
   0  10 -15      380.55      402.98     38.26 o 
   2  10 -15      534.10      587.97     24.47 o 
   4  10 -15      300.18      322.86     24.82 o 
   1  11 -15      127.94      147.11     11.63 o 
   3  11 -15      414.29      494.66     50.98 o 
  -6   0 -14       56.23       53.01     10.69 o 
  -4   0 -14      788.86      748.46     44.19 o 
  -2   0 -14     1567.54     1484.38     52.06 o 
   0   0 -14     2490.45     2999.58     87.04 o 
   2   0 -14     9960.12    10605.53    502.53 o 
   4   0 -14     3132.95     3134.76     87.18 o 
  -5   1 -14      466.02      557.23     25.65 o 
  -3   1 -14     2011.11     2053.70     68.03 o 
  -1   1 -14     1930.79     2012.89     48.98 o 
   1   1 -14      265.64      258.77     11.43 o 
   3   1 -14     1283.73     1175.66     33.04 o 
   5   1 -14     1061.96     1088.22     36.77 o 
  -6   2 -14       47.33       33.90      5.62 o 
  -4   2 -14      177.41      194.68     12.28 o 
  -2   2 -14      230.11      239.66     16.41 o 
   0   2 -14      155.02      141.94     10.95 o 
   2   2 -14     2777.12     2661.42     69.46 o 
   4   2 -14     1186.23     1174.89     40.02 o 
  -5   3 -14       46.48       56.51      5.82 o 
  -3   3 -14      549.75      582.65     34.20 o 
  -1   3 -14      663.18      675.48     18.30 o 
   1   3 -14      703.23      695.30     20.53 o 
   3   3 -14     1158.96     1085.79     31.60 o 
   5   3 -14       11.52        8.01      1.36 o 
  -4   4 -14      826.28      849.25     38.30 o 
  -2   4 -14     1045.23     1035.85     35.87 o 
   0   4 -14       48.20       39.94      3.63 o 
   2   4 -14      420.20      393.15     14.64 o 
   4   4 -14      212.38      213.23     22.09 o 
   6   4 -14      377.55      387.46     23.22 o 
  -5   5 -14      142.21      149.95      9.37 o 
  -3   5 -14      120.91      109.46     14.25 o 
  -1   5 -14      143.96      120.35      8.93 o 
   1   5 -14     1306.12     1238.35     31.90 o 
   3   5 -14     1209.77     1160.46     41.16 o 
   5   5 -14      267.76      235.89     23.48 o 
  -4   6 -14      621.66      661.27     19.52 o 
  -2   6 -14      662.23      663.45     26.22 o 
   0   6 -14      188.47      156.25     13.62 o 
   2   6 -14      100.78       73.96      7.22 o 
   4   6 -14      248.86      251.46     17.85 o 
   6   6 -14      538.38      539.28     34.69 o 
  -3   7 -14      184.88      213.00     24.65 o 
  -1   7 -14       15.91       18.39      3.93 o 
   1   7 -14       97.37       71.06     12.48 o 
   3   7 -14      191.67      179.40     12.29 o 
   5   7 -14      300.95      279.62     23.79 o 
   7   7 -14       78.38       76.53     11.16 o 
  -4   8 -14       44.73       47.83      9.86 o 
  -2   8 -14       11.90       13.77      3.78 o 
   0   8 -14      145.10      125.04     18.03 o 
   2   8 -14       90.15       75.46     11.52 o 
   4   8 -14        9.18        6.98      2.30 o 
   6   8 -14       81.02       81.53      8.86 o 
  -3   9 -14      127.86      129.75     17.43 o 
  -1   9 -14      141.44      158.42     19.51 o 
   1   9 -14      246.52      262.05     29.58 o 
   3   9 -14       56.58       60.74      7.43 o 
   5   9 -14        8.00        6.40      1.92 o 
   7   9 -14       39.27       31.20      6.94 o 
  -2  10 -14       28.85       37.92      8.35 o 
   0  10 -14      232.01      260.96     26.67 o 
   2  10 -14       78.41       71.30      6.26 o 
   4  10 -14      196.38      228.34     18.84 o 
   6  10 -14       62.15       77.57     10.19 o 
  -1  11 -14      308.46      321.26     28.08 o 
   1  11 -14      291.03      295.99     43.65 o 
   3  11 -14       88.92      101.12      9.46 o 
   2  12 -14      153.42      180.41     17.95 o 
  -5   1 -13      324.64      281.75      9.76 o 
  -3   1 -13      821.24      817.16     25.63 o 
  -1   1 -13      448.22      429.43     15.51 o 
   1   1 -13      587.43      574.80     13.78 o 
   3   1 -13      157.78      139.31      6.04 o 
   5   1 -13      494.30      494.72     20.21 o 
  -6   2 -13       68.92       73.96     12.33 o 
  -4   2 -13        7.75        6.38      4.75 o 
  -2   2 -13      129.64      150.31     20.36 o 
   0   2 -13     1910.71     1913.15     59.55 o 
   2   2 -13     2401.48     2184.50     30.18 o 
   4   2 -13     1058.64     1089.72     32.59 o 
  -5   3 -13      329.30      355.94     19.07 o 
  -3   3 -13      572.08      544.61     21.49 o 
  -1   3 -13      270.61      243.29     16.81 o 
   1   3 -13      188.29      167.29      7.41 o 
   3   3 -13      251.12      187.83      9.97 o 
   5   3 -13      124.64      111.94     10.43 o 
  -6   4 -13      133.63      109.21      8.68 o 
  -4   4 -13      630.75      704.54     34.25 o 
  -2   4 -13       99.65       95.74      7.21 o 
   0   4 -13       27.66       19.67      4.66 o 
   2   4 -13      149.46      130.81     12.47 o 
   4   4 -13      384.91      379.02     16.20 o 
   6   4 -13     1002.16     1032.73     48.65 o 
  -5   5 -13      204.81      206.44     13.22 o 
  -3   5 -13      355.15      383.75     20.56 o 
  -1   5 -13      797.62      782.72     21.01 o 
   1   5 -13     1285.90     1224.47     25.94 o 
   3   5 -13      288.62      246.63     13.19 o 
   5   5 -13      236.87      237.97     17.71 o 
  -4   6 -13      400.36      366.15     25.23 o 
  -2   6 -13       18.31       13.21      2.90 o 
   0   6 -13     1254.50     1287.46     31.84 o 
   2   6 -13     1417.29     1472.31     38.98 o 
   4   6 -13      264.22      272.65     19.85 o 
   6   6 -13      919.93      929.04     42.19 o 
  -5   7 -13      115.58      101.04     10.77 o 
  -3   7 -13      968.22     1002.15     46.99 o 
  -1   7 -13       25.61       39.20      5.56 o 
   1   7 -13      756.28      731.61     20.25 o 
   3   7 -13      234.95      214.82     20.01 o 
   5   7 -13      343.80      342.25     21.46 o 
   7   7 -13      762.52      886.08     55.01 o 
  -4   8 -13      629.89      642.58     48.84 o 
  -2   8 -13      845.64      805.69     38.26 o 
   0   8 -13       18.95       22.89      3.70 o 
   2   8 -13      396.39      427.14     24.18 o 
   4   8 -13      221.79      191.23     21.90 o 
   6   8 -13     1028.86     1094.84     68.93 o 
  -3   9 -13       95.14      100.87     15.31 o 
  -1   9 -13      362.41      394.09     36.23 o 
   1   9 -13     1617.55     1605.03     74.07 o 
   3   9 -13      738.10      713.40     34.56 o 
   5   9 -13        5.03        6.57      2.39 o 
   7   9 -13      141.34      135.19     18.17 o 
  -2  10 -13       77.91       84.26     10.19 o 
   0  10 -13      789.18      798.78     50.53 o 
   2  10 -13      534.82      531.94     26.28 o 
   4  10 -13        5.22        9.00      2.73 o 
   6  10 -13      406.77      486.53     21.48 o 
  -1  11 -13       25.18        6.53      3.01 o 
   1  11 -13      507.34      519.27     33.55 o 
   3  11 -13      483.65      569.57     29.98 o 
   5  11 -13       80.04       78.04     10.63 o 
   0  12 -13       38.87       34.43      7.94 o 
   2  12 -13      196.00      198.41     12.99 o 
   4  12 -13       93.88       98.07     11.24 o 
  -6   0 -12      170.46      166.55     10.41 o 
  -4   0 -12     1221.00     1259.64     45.63 o 
  -2   0 -12      291.80      408.27     32.19 o 
   0   0 -12     3962.83     4107.18     77.21 o 
   2   0 -12     2654.12     2702.55     50.12 o 
   4   0 -12      888.26      901.96     28.38 o 
  -7   1 -12      225.55      201.46     10.99 o 
  -5   1 -12     1617.16     1567.93     50.95 o 
  -3   1 -12     2330.88     2359.90     49.27 o 
  -1   1 -12      897.06      897.74     22.37 o 
   1   1 -12     4124.64     4212.75     55.56 o 
   3   1 -12      319.17      274.46     11.67 o 
   5   1 -12     1022.58      990.67     29.25 o 
  -6   2 -12      306.53      301.49     22.54 o 
  -4   2 -12     1045.66      985.64     36.84 o 
  -2   2 -12      847.18      801.61     26.32 o 
   0   2 -12     6925.98     7151.67    238.30 o 
   2   2 -12     5075.15     4821.28    160.75 o 
   4   2 -12      152.63      152.45     12.74 o 
  -7   3 -12       10.51        6.16      5.56 o 
  -5   3 -12      820.74      821.16     27.77 o 
  -3   3 -12     1730.39     1739.49     51.34 o 
  -1   3 -12      104.17      117.94     10.61 o 
   1   3 -12     1375.32     1286.87     20.05 o 
   3   3 -12       17.12       16.92      2.75 o 
   5   3 -12     1260.48     1308.00     38.47 o 
  -6   4 -12      132.01      140.78     12.57 o 
  -4   4 -12      530.41      526.81     20.39 o 
  -2   4 -12      550.84      507.55     15.78 o 
   0   4 -12      222.70      225.02     10.10 o 
   2   4 -12      533.92      492.04     18.48 o 
   4   4 -12      101.13       89.58      9.91 o 
   6   4 -12      799.57      786.22     27.72 o 
  -5   5 -12      220.83      242.76     18.86 o 
  -3   5 -12       35.09       31.58      6.40 o 
  -1   5 -12      132.35      155.27     21.73 o 
   1   5 -12      961.68      905.75     22.76 o 
   3   5 -12      530.57      460.73     19.71 o 
   5   5 -12      149.71      172.33     14.66 o 
  -6   6 -12        2.99        7.58      4.92 o 
  -4   6 -12      167.79      167.31     11.84 o 
  -2   6 -12      587.98      578.24     34.21 o 
   0   6 -12      464.12      382.32     27.05 o 
   2   6 -12      886.02      835.97     23.74 o 
   4   6 -12       69.39       53.86      7.66 o 
   6   6 -12      384.28      337.91     20.42 o 
  -5   7 -12      147.77      166.82     17.95 o 
  -3   7 -12      553.98      627.51     50.22 o 
  -1   7 -12      355.12      337.76     24.14 o 
   1   7 -12      130.49       73.16     11.69 o 
   3   7 -12      418.46      365.06     25.23 o 
   5   7 -12      475.89      495.45     24.61 o 
   7   7 -12      137.29      144.61     17.15 o 
  -4   8 -12       86.81       68.78      8.86 o 
  -2   8 -12      466.64      512.21     39.95 o 
   0   8 -12      444.02      401.78     25.74 o 
   2   8 -12       90.04      101.84     11.80 o 
   4   8 -12       80.92       93.16     10.07 o 
   6   8 -12       22.59       20.66      2.73 o 
  -5   9 -12       60.43       64.04      8.77 o 
  -3   9 -12       77.86       80.04     11.52 o 
  -1   9 -12      524.84      496.54     24.44 o 
   1   9 -12       75.31       60.27      6.81 o 
   3   9 -12      747.55      772.34     37.46 o 
   5   9 -12      213.88      257.93     18.96 o 
   7   9 -12       13.86       20.31      3.03 o 
  -4  10 -12       33.58       39.35      7.30 o 
  -2  10 -12      329.03      339.09     32.02 o 
   0  10 -12      252.71      263.64     25.60 o 
   2  10 -12      746.27      735.32     48.19 o 
   4  10 -12      878.24     1000.96     59.59 o 
   6  10 -12      111.72      133.52     15.15 o 
  -3  11 -12      178.80      166.02     18.32 o 
  -1  11 -12      563.49      632.92     56.50 o 
   1  11 -12       39.30       31.64      4.20 o 
   3  11 -12      267.25      261.95     25.80 o 
   5  11 -12      195.89      222.30     24.95 o 
  -2  12 -12      333.53      359.63     28.83 o 
   0  12 -12      184.91      209.14     19.69 o 
   2  12 -12       57.14       64.63      8.25 o 
   4  12 -12       33.46       24.53      3.68 o 
   1  13 -12      430.13      487.18     31.68 o 
   3  13 -12      198.12      228.09     14.90 o 
  -7   1 -11      168.67      164.60     16.58 o 
  -5   1 -11      323.39      317.60     15.58 o 
  -3   1 -11      679.15      663.07     20.37 o 
  -1   1 -11     1234.17     1262.16     50.37 o 
   1   1 -11     1082.57     1068.36     68.52 o 
   3   1 -11      744.76      759.18     19.51 o 
   5   1 -11     1064.71     1103.47     20.94 o 
  -6   2 -11      250.73      240.64     33.94 o 
  -4   2 -11      213.63      195.89     33.24 o 
  -2   2 -11      450.19      498.13     23.45 o 
   0   2 -11     2528.14     2522.71    103.98 o 
   2   2 -11     2237.30     2191.19     36.78 o 
   4   2 -11     1486.23     1558.68     29.96 o 
  -7   3 -11       91.45       97.60     13.01 o 
  -5   3 -11      496.60      498.40     20.32 o 
  -3   3 -11      864.72      915.19     25.26 o 
  -1   3 -11      117.22       94.95      7.27 o 
   1   3 -11      678.95      652.92     22.16 o 
   3   3 -11      134.41      150.15      9.89 o 
   5   3 -11      649.15      655.38     26.46 o 
  -6   4 -11       94.11       89.94      6.61 o 
  -4   4 -11      412.73      401.09     24.86 o 
  -2   4 -11      584.90      540.63     24.06 o 
   0   4 -11      362.49      311.14     47.48 o 
   2   4 -11      571.09      521.38     12.22 o 
   4   4 -11      289.53      284.57     17.61 o 
   6   4 -11      718.21      698.09     26.24 o 
  -7   5 -11       24.70       20.85      7.28 o 
  -5   5 -11      488.12      480.27     24.97 o 
  -3   5 -11     1260.85     1228.49     44.09 o 
  -1   5 -11      455.54      435.12     26.63 o 
   1   5 -11      427.48      406.16     12.08 o 
   3   5 -11      163.00      160.84     10.87 o 
   5   5 -11      651.77      654.10     27.70 o 
  -6   6 -11      304.97      324.42     27.27 o 
  -4   6 -11      540.89      521.15     27.17 o 
  -2   6 -11       37.39       41.62      5.52 o 
   0   6 -11     1068.33     1061.66     32.04 o 
   2   6 -11     1762.71     1599.13    111.48 o 
   4   6 -11        1.51        3.99      2.04 o 
   6   6 -11      700.38      726.55     27.57 o 
  -5   7 -11      429.07      434.03     29.86 o 
  -3   7 -11      241.44      259.81     27.59 o 
  -1   7 -11     1033.10      965.36     37.19 o 
   1   7 -11     1507.63     1440.09     43.49 o 
   3   7 -11      117.71       91.38      6.98 o 
   5   7 -11      768.71      803.83     31.01 o 
   7   7 -11      366.30      390.28     28.47 o 
  -6   8 -11      794.18      833.31     52.77 o 
  -4   8 -11      504.72      491.96     29.04 o 
  -2   8 -11      167.32      181.14     24.02 o 
   0   8 -11      895.49      857.49     30.97 o 
   2   8 -11      223.21      214.92     24.55 o 
   4   8 -11      572.94      540.73     30.07 o 
   6   8 -11      949.59      997.51     47.16 o 
  -5   9 -11      255.85      264.23     21.57 o 
  -3   9 -11        9.80        6.78      6.11 o 
  -1   9 -11      876.01      859.59     41.62 o 
   1   9 -11     1368.14     1371.66     48.04 o 
   3   9 -11      100.36      108.56     12.93 o 
   5   9 -11      537.85      561.55     27.23 o 
   7   9 -11      320.36      334.20     22.74 o 
  -4  10 -11      557.20      543.74     24.04 o 
  -2  10 -11      230.43      220.99     20.23 o 
   0  10 -11      222.74      247.60     24.40 o 
   2  10 -11      240.26      255.33     17.27 o 
   4  10 -11      260.49      310.75     21.46 o 
   6  10 -11      927.72     1006.10     63.32 o 
  -3  11 -11      263.63      272.59     28.95 o 
  -1  11 -11       76.74       69.94      6.85 o 
   1  11 -11      563.20      615.26     30.15 o 
   3  11 -11      107.51       99.97     10.67 o 
   5  11 -11      634.60      667.71     42.90 o 
   7  11 -11      280.34      266.27     29.72 o 
  -2  12 -11      154.85      150.88     14.80 o 
   0  12 -11      247.29      261.97     19.31 o 
   2  12 -11       65.64       73.06      8.15 o 
   4  12 -11      255.00      276.71     25.23 o 
   6  12 -11      369.24      382.04     32.23 o 
  -1  13 -11      542.63      564.63     35.97 o 
   1  13 -11      801.32      984.32     57.36 o 
   3  13 -11      170.12      183.26     26.79 o 
  -8   0 -10      198.19      226.08     15.56 o 
  -6   0 -10      753.84      721.17     36.05 o 
  -4   0 -10      798.33      804.84     34.51 o 
  -2   0 -10      391.01      322.81     20.40 o 
   0   0 -10     2106.25     2194.25     35.30 o 
   2   0 -10      687.04      634.30     18.96 o 
   4   0 -10      742.77      747.33     22.15 o 
  -7   1 -10      202.16      183.14      7.31 o 
  -5   1 -10     1123.79     1143.43     29.54 o 
  -3   1 -10      163.03      186.13     15.43 o 
  -1   1 -10     1472.14     1535.89     18.90 o 
   1   1 -10     1410.50     1426.07     17.12 o 
   3   1 -10      109.56      105.50      4.63 o 
  -8   2 -10       49.00       54.12      7.34 o 
  -6   2 -10      338.77      359.83     29.01 o 
  -4   2 -10      271.24      293.73     32.71 o 
  -2   2 -10      944.37      850.28     20.89 o 
   0   2 -10     2738.05     2678.08     31.20 o 
   2   2 -10      825.56      718.27     26.96 o 
   4   2 -10     1053.06     1013.63     30.83 o 
  -7   3 -10      138.05      145.01      8.88 o 
  -5   3 -10     1008.63     1038.63     38.97 o 
  -3   3 -10       83.80       96.52     10.91 o 
  -1   3 -10     1656.43     1686.25     27.92 o 
   1   3 -10      566.81      528.06     11.81 o 
   3   3 -10      805.79      812.28     24.44 o 
   5   3 -10     3994.02     3817.48     73.81 o 
  -6   4 -10      380.56      359.05     22.72 o 
  -4   4 -10      598.25      617.63     24.80 o 
  -2   4 -10      957.46      922.47     48.42 o 
   0   4 -10     3474.81     3545.15     55.63 o 
   2   4 -10      113.43       92.18     10.20 o 
   4   4 -10     1271.57     1234.91     26.52 o 
   6   4 -10      764.96      740.55     31.43 o 
  -7   5 -10       33.51       36.72      5.33 o 
  -5   5 -10     1013.12      994.43     53.21 o 
  -3   5 -10      158.69      137.15     10.27 o 
  -1   5 -10     2092.83     1792.72     37.68 o 
   1   5 -10     1621.14     1504.37     30.71 o 
   3   5 -10      103.95      128.27     15.71 o 
   5   5 -10      164.91      160.66     11.36 o 
  -6   6 -10       62.24       71.41      9.38 o 
  -4   6 -10      376.11      405.97     36.55 o 
  -2   6 -10      247.79      256.29     27.19 o 
   0   6 -10      526.68      471.25     17.04 o 
   2   6 -10      765.27      789.91     31.19 o 
   4   6 -10      520.81      520.32     22.17 o 
   6   6 -10       64.24       59.38      6.03 o 
  -7   7 -10      143.99      147.04     14.40 o 
  -5   7 -10      103.10      118.39     20.79 o 
  -3   7 -10     1066.17     1078.54     38.97 o 
  -1   7 -10      540.78      512.04     25.27 o 
   1   7 -10      303.82      321.26     20.42 o 
   3   7 -10      900.48      917.13     28.64 o 
   5   7 -10      136.63      142.53     16.34 o 
  -6   8 -10        3.74       10.23      6.09 o 
  -4   8 -10      616.80      611.23     34.85 o 
  -2   8 -10     1353.53     1337.90     54.99 o 
   0   8 -10      230.81      191.17     11.99 o 
   2   8 -10      125.10      127.24     11.80 o 
   4   8 -10        3.31        0.40      3.50 o 
   6   8 -10      147.14      166.70     16.84 o 
  -5   9 -10       25.52       24.73      4.94 o 
  -3   9 -10       59.52       38.28      7.24 o 
  -1   9 -10       32.60       20.70      5.14 o 
   1   9 -10      663.72      624.79     23.69 o 
   3   9 -10      717.95      719.37     32.99 o 
   5   9 -10      431.47      442.60     34.63 o 
   7   9 -10      217.45      217.91     20.50 o 
  -4  10 -10      305.28      283.52     22.19 o 
  -2  10 -10      482.55      392.79     44.38 o 
   0  10 -10      186.81      168.83     12.49 o 
   2  10 -10       33.94       42.77      5.12 o 
   4  10 -10      102.44      106.66     14.53 o 
   6  10 -10       28.23       16.76      2.30 o 
  -3  11 -10      156.61      178.92     14.45 o 
  -1  11 -10      351.56      347.59     21.14 o 
   1  11 -10      274.31      322.88     26.18 o 
   3  11 -10      205.03      239.72     20.48 o 
   5  11 -10       81.67       80.52      8.39 o 
   7  11 -10       49.93       61.48      9.68 o 
  -4  12 -10      124.97      142.89     20.46 o 
  -2  12 -10      152.14      169.38     20.56 o 
   0  12 -10      275.32      294.82     28.32 o 
   2  12 -10      252.12      282.22     27.05 o 
   4  12 -10      222.84      213.37     13.73 o 
   6  12 -10      286.05      297.61     25.05 o 
  -1  13 -10      358.75      359.25     17.21 o 
   1  13 -10      807.48      858.22     34.19 o 
   3  13 -10      780.93      895.59     35.24 o 
   5  13 -10      214.00      276.60     26.16 o 
   0  14 -10       86.92       97.15     12.66 o 
   2  14 -10      111.37      114.69     15.37 o 
  -7   1  -9       11.22       13.01      5.08 o 
  -5   1  -9       35.30       29.60      3.63 o 
  -3   1  -9       58.49       54.36      5.18 o 
  -1   1  -9      607.65      648.43     14.63 o 
   1   1  -9      174.82      203.88      5.18 o 
   3   1  -9      196.69      217.17      5.91 o 
  -8   2  -9      130.32      143.13     12.77 o 
  -6   2  -9      471.31      458.79     21.33 o 
  -4   2  -9      510.58      502.34     16.33 o 
  -2   2  -9       42.73       38.16      5.87 o 
   0   2  -9      280.47      244.51     31.40 o 
   2   2  -9        9.34        9.16      2.15 o 
   4   2  -9       50.57       49.83      6.05 o 
  -7   3  -9      345.64      354.61     27.36 o 
  -5   3  -9      910.61      807.03     38.51 o 
  -3   3  -9       10.45       12.85      6.89 o 
  -1   3  -9     3262.09     3540.74     56.21 o 
   1   3  -9     2393.89     2714.60     29.55 o 
   3   3  -9       89.85       97.61      6.01 o 
   5   3  -9       15.72       14.12      2.02 o 
  -8   4  -9       74.47       82.20     12.37 o 
  -6   4  -9      648.36      602.80     31.58 o 
  -4   4  -9      303.19      288.03     19.10 o 
  -2   4  -9     1276.33     1269.30     27.80 o 
   0   4  -9     2508.95     2324.85     38.03 o 
   2   4  -9      350.34      368.79      8.20 o 
   4   4  -9     1458.88     1509.01     27.43 o 
  -7   5  -9       93.27       92.18      9.42 o 
  -5   5  -9      181.36      189.03     13.92 o 
  -3   5  -9      621.98      654.78     30.40 o 
  -1   5  -9     4834.15     4967.03     79.90 o 
   1   5  -9     2075.68     2045.93     33.84 o 
   3   5  -9      529.96      509.68     17.12 o 
   5   5  -9      277.68      292.07     19.31 o 
  -6   6  -9      521.38      555.25     44.03 o 
  -4   6  -9      612.47      630.80     24.97 o 
  -2   6  -9      437.14      390.97     15.07 o 
   0   6  -9     1690.63     1601.22     32.63 o 
   2   6  -9       93.50       80.14     21.93 o 
   4   6  -9      493.27      518.52     18.07 o 
  -7   7  -9       84.63       94.61     15.01 o 
  -5   7  -9      927.04      952.61     48.53 o 
  -3   7  -9     1341.96     1286.42     41.68 o 
  -1   7  -9      341.41      292.87     19.47 o 
   1   7  -9      836.09      797.99     30.05 o 
   3   7  -9      515.57      515.49     15.23 o 
   5   7  -9     1813.40     1982.91     57.20 o 
  -6   8  -9      143.15      142.35     15.79 o 
  -4   8  -9      758.57      711.10     35.16 o 
  -2   8  -9      431.23      370.15     24.63 o 
   0   8  -9     2561.70     2580.72     76.24 o 
   2   8  -9      956.73      961.25     29.82 o 
   4   8  -9      617.68      641.32     26.69 o 
   6   8  -9      419.19      470.50     27.17 o 
  -5   9  -9     1012.46     1055.72     66.37 o 
  -3   9  -9      727.26      631.62     31.29 o 
  -1   9  -9      445.28      412.51     28.32 o 
   1   9  -9      159.37      141.52     13.54 o 
   3   9  -9     1090.33     1157.73     35.97 o 
   5   9  -9     2241.44     2546.49    118.02 o 
  -6  10  -9       47.84       55.49      8.39 o 
  -4  10  -9       61.40       72.09      8.86 o 
  -2  10  -9     1779.75     1884.94     88.11 o 
   0  10  -9     2594.10     2799.11     95.83 o 
   2  10  -9      340.98      357.14     26.42 o 
   4  10  -9      156.10      161.59     16.70 o 
   6  10  -9      509.99      502.38     40.23 o 
  -5  11  -9      243.86      243.12     22.45 o 
  -3  11  -9      125.65      131.38     17.43 o 
  -1  11  -9      451.57      467.83     23.75 o 
   1  11  -9      154.63      136.40     12.29 o 
   3  11  -9     1047.87     1085.83     52.22 o 
   5  11  -9      998.87     1142.95     52.81 o 
   7  11  -9      300.73      306.91     27.99 o 
  -4  12  -9      145.97      169.86     18.42 o 
  -2  12  -9      343.72      374.53     34.13 o 
   0  12  -9      242.83      240.90     19.02 o 
   2  12  -9      232.28      237.71     17.99 o 
   4  12  -9      418.06      468.10     31.49 o 
   6  12  -9      112.52      141.60     19.76 o 
  -3  13  -9      151.30      153.79     17.04 o 
  -1  13  -9      298.72      375.30     33.78 o 
   1  13  -9      178.64      203.54     22.15 o 
   3  13  -9      106.19      124.62     15.07 o 
   5  13  -9      121.84      125.04     16.58 o 
  -2  14  -9      122.71      114.56     10.73 o 
   0  14  -9       14.45       11.55      4.55 o 
   2  14  -9      231.52      279.80     39.98 o 
   4  14  -9      282.48      365.68     33.84 o 
  -8   0  -8       60.71       56.83      8.67 o 
  -6   0  -8      228.47      214.46     18.34 o 
  -4   0  -8      151.33      131.29     10.33 o 
  -2   0  -8     2553.10     2552.31     41.16 o 
   0   0  -8     2338.79     2346.12     30.59 o 
   2   0  -8     3676.16     3645.36     40.08 o 
  -9   1  -8        7.09        8.93      6.12 o 
  -7   1  -8      426.72      454.46     48.05 o 
  -5   1  -8      571.28      595.99     18.56 o 
  -3   1  -8      185.14      192.01     28.53 o 
  -1   1  -8     1998.90     2010.67     17.65 o 
   1   1  -8      767.38      884.16     13.19 o 
  -8   2  -8      181.36      185.36     17.37 o 
  -6   2  -8     1715.08     1774.82     64.65 o 
  -4   2  -8      911.94      942.10     47.36 o 
  -2   2  -8      933.71      993.91     30.81 o 
   0   2  -8     2395.30     2425.85     46.89 o 
   2   2  -8     1394.11     1543.95     12.66 o 
   4   2  -8     4116.58     4227.24     63.78 o 
  -7   3  -8      144.97      125.85     12.51 o 
  -5   3  -8      238.28      319.77     32.54 o 
  -3   3  -8      752.58      785.57     26.08 o 
  -1   3  -8     3804.12     4227.68     65.70 o 
   1   3  -8     3184.98     3407.89     41.35 o 
   3   3  -8      273.53      274.18     10.83 o 
   5   3  -8      937.87      909.18     27.41 o 
  -8   4  -8      188.76      183.30     19.85 o 
  -6   4  -8      617.89      622.38     31.84 o 
  -4   4  -8      819.92      813.53     29.00 o 
  -2   4  -8      194.86      142.65      8.85 o 
   2   4  -8      339.56      365.40      7.71 o 
   4   4  -8     2649.95     2672.40     42.03 o 
  -7   5  -8      242.66      228.73     11.82 o 
  -5   5  -8     1107.05     1075.06     43.12 o 
  -3   5  -8     1437.77     1495.34     33.05 o 
   1   5  -8     1475.71     1481.34     25.23 o 
   3   5  -8      306.81      243.77     13.32 o 
   5   5  -8     1351.77     1294.37     27.07 o 
  -8   6  -8      213.93      198.53     16.92 o 
  -6   6  -8      569.75      637.41     51.35 o 
  -4   6  -8      842.72      721.99     31.12 o 
  -2   6  -8     1066.02     1005.40     22.36 o 
   0   6  -8      414.58      402.86     16.52 o 
   2   6  -8      239.45      217.37     10.15 o 
   4   6  -8      929.94      885.65     29.21 o 
   6   6  -8      343.75      334.97     16.36 o 
  -7   7  -8      175.18      199.77     23.46 o 
  -5   7  -8       53.18       50.31      7.54 o 
  -3   7  -8     1494.07     1398.02     41.97 o 
  -1   7  -8     2661.89     2625.58     51.13 o 
   1   7  -8     1031.77      944.18     45.85 o 
   3   7  -8      850.20      824.75     20.10 o 
   5   7  -8      341.31      324.01     19.18 o 
  -6   8  -8      253.09      267.53     12.66 o 
  -4   8  -8      501.73      449.74     27.35 o 
  -2   8  -8      670.24      628.84     30.72 o 
   0   8  -8      470.73      477.11     21.80 o 
   2   8  -8      462.72      450.73     16.88 o 
   4   8  -8      295.29      289.12     19.00 o 
   6   8  -8      795.70      868.28     32.48 o 
  -7   9  -8      211.13      202.20     18.98 o 
  -5   9  -8      223.88      233.05     29.62 o 
  -3   9  -8      466.63      434.31     24.42 o 
  -1   9  -8      601.40      566.25     24.29 o 
   1   9  -8     1872.91     1812.40     54.28 o 
   3   9  -8     1654.13     1678.06     52.28 o 
   5   9  -8      271.87      294.00     26.63 o 
  -6  10  -8      113.23       95.89      9.70 o 
  -4  10  -8      204.87      227.13     28.55 o 
  -2  10  -8      178.24      177.85     22.64 o 
   0  10  -8        5.38        6.51      2.46 o 
   2  10  -8      249.78      255.77     17.04 o 
   4  10  -8      261.66      281.49     20.81 o 
   6  10  -8     1150.63     1203.03     57.20 o 
  -5  11  -8       26.06       18.40      4.75 o 
  -3  11  -8       92.33      106.39     10.77 o 
  -1  11  -8       44.43       49.54      6.94 o 
   1  11  -8      158.70      185.76     17.51 o 
   3  11  -8      129.33      154.43     20.93 o 
   5  11  -8      799.43      752.98     40.80 o 
  -4  12  -8       43.11       62.85      7.85 o 
  -2  12  -8       50.47       52.79      6.53 o 
   0  12  -8      140.48      153.50     18.01 o 
   2  12  -8      628.95      671.70     54.65 o 
   4  12  -8      199.57      225.64     23.65 o 
   6  12  -8      448.12      463.39     31.72 o 
  -3  13  -8      237.33      248.06     26.89 o 
  -1  13  -8      269.59      254.57     18.90 o 
   1  13  -8      178.60      230.66     27.70 o 
   3  13  -8       52.24       67.74      8.01 o 
   5  13  -8      227.58      246.11     26.42 o 
  -2  14  -8      101.85       89.28      9.34 o 
   0  14  -8       60.03       69.02      8.35 o 
   2  14  -8      179.50      216.44     20.81 o 
   4  14  -8      275.72      267.42     19.37 o 
   1  15  -8      103.24      102.91     10.04 o 
  -9   1  -7       98.08       91.90      8.43 o 
  -7   1  -7       31.96       15.14      4.30 o 
  -5   1  -7      158.90      179.42     14.76 o 
  -3   1  -7     1849.32     1969.99     33.30 o 
  -1   1  -7     4029.19     4580.11     36.26 o 
   1   1  -7     1448.30     1656.65     16.39 o 
   3   1  -7      125.40      133.58      3.57 o 
  -8   2  -7      169.06      160.00      7.72 o 
  -6   2  -7      592.49      618.73     25.74 o 
  -4   2  -7       37.04       50.96      7.60 o 
  -2   2  -7      662.00      739.34     23.54 o 
   0   2  -7       55.16       46.15      3.15 o 
   2   2  -7      220.66      213.39      3.37 o 
   4   2  -7      830.81      860.19     26.63 o 
  -9   3  -7       17.94       26.39      5.72 o 
  -7   3  -7       53.16       65.86     11.57 o 
  -5   3  -7       10.76        7.06      7.87 o 
  -3   3  -7     1011.97     1094.10     43.49 o 
   1   3  -7      345.69      365.40     11.38 o 
   3   3  -7      146.16      138.89     10.87 o 
  -8   4  -7      166.14      150.47     18.60 o 
  -6   4  -7      338.40      389.00     38.57 o 
  -4   4  -7      545.82      539.38     21.71 o 
  -2   4  -7     2493.24     2479.01     40.21 o 
   0   4  -7     2529.12     2601.74     31.01 o 
   2   4  -7      712.58      718.36      9.95 o 
   4   4  -7      503.97      460.01     16.16 o 
  -7   5  -7      715.70      706.01     34.79 o 
  -5   5  -7      921.94      915.60     29.64 o 
  -3   5  -7     1218.63     1170.66     26.26 o 
  -1   5  -7     1402.86     1331.41     23.28 o 
   1   5  -7      320.07      317.48     13.04 o 
   3   5  -7     2199.77     2184.73     36.45 o 
   5   5  -7     3084.14     3317.53     61.97 o 
  -8   6  -7      452.68      454.37     21.10 o 
  -6   6  -7      956.83      985.72     48.31 o 
  -4   6  -7      533.45      541.91     24.42 o 
  -2   6  -7     2772.10     2859.74     47.50 o 
   0   6  -7      473.15      443.46     18.17 o 
   2   6  -7     1190.36     1230.83     21.61 o 
   4   6  -7     2241.40     2293.36     45.41 o 
  -7   7  -7      813.29      845.64     55.23 o 
  -5   7  -7      604.89      593.48     51.39 o 
  -1   7  -7     2100.07     2164.64     43.08 o 
   1   7  -7      415.17      408.06     17.10 o 
   3   7  -7     2072.10     2175.12     43.23 o 
   5   7  -7     1333.85     1351.94     40.80 o 
  -6   8  -7        3.87       -3.82      5.66 o 
  -4   8  -7     1682.12     1657.88     58.14 o 
  -2   8  -7     6116.59     5737.44    271.69 o 
   0   8  -7     2262.12     2191.04     43.04 o 
   2   8  -7      551.05      525.54     18.42 o 
   4   8  -7     4137.96     4187.89    120.73 o 
   6   8  -7     1905.18     1977.75     70.58 o 
  -7   9  -7     1184.87     1280.64     80.08 o 
  -5   9  -7     1470.37     1523.00     72.01 o 
  -3   9  -7       50.46       36.07      6.89 o 
  -1   9  -7       65.06       53.58      7.12 o 
   1   9  -7      889.47      829.83     27.70 o 
   3   9  -7     1570.35     1572.96     49.70 o 
   5   9  -7      668.25      732.15     34.15 o 
  -6  10  -7      446.61      452.91     20.01 o 
  -4  10  -7      120.51      117.58     15.35 o 
  -2  10  -7      625.97      590.61     51.31 o 
   0  10  -7      621.68      587.73     27.74 o 
   2  10  -7      108.71      118.89     12.16 o 
   4  10  -7      686.20      671.06     28.91 o 
   6  10  -7       48.42       48.55      6.69 o 
  -5  11  -7      494.47      544.04     54.75 o 
  -3  11  -7       38.31       40.06      6.45 o 
  -1  11  -7      949.52      903.35     41.33 o 
   1  11  -7      216.42      183.51     11.74 o 
   3  11  -7      385.77      478.16     42.23 o 
   5  11  -7      326.65      320.82     20.58 o 
  -4  12  -7       23.76       14.04      3.61 o 
  -2  12  -7      356.28      406.17     34.41 o 
   0  12  -7      247.74      263.47     26.42 o 
   2  12  -7      151.23      184.21     16.74 o 
   4  12  -7      568.51      587.63     28.87 o 
   6  12  -7       25.65       36.23      6.53 o 
  -3  13  -7      345.87      348.43     16.18 o 
  -1  13  -7      235.70      288.35     26.99 o 
   1  13  -7       19.58       16.48      3.15 o 
   3  13  -7      275.82      290.27     24.25 o 
   5  13  -7      142.04      191.91     21.69 o 
  -2  14  -7      171.62      207.62     20.87 o 
   0  14  -7      494.28      587.90     47.96 o 
   2  14  -7      401.68      393.92     33.78 o 
   4  14  -7      132.56      153.99     20.05 o 
  -1  15  -7      133.05      128.02     10.77 o 
   1  15  -7      234.50      231.45     27.55 o 
   3  15  -7      166.34      179.18     20.39 o 
  -8   0  -6     1032.60     1056.96     49.45 o 
  -4   0  -6      792.28      884.89     32.19 o 
  -2   0  -6    11411.43    12777.02    446.34 o 
   0   0  -6     7152.77     7510.04     81.94 o 
   2   0  -6      552.14      560.68     10.79 o 
  -9   1  -6      104.70      101.74     12.02 o 
  -7   1  -6      917.92      982.43     26.62 o 
  -5   1  -6      730.03      728.28     25.62 o 
  -3   1  -6     2470.03     2569.05     41.51 o 
  -1   1  -6     8111.35     8881.05     68.03 o 
   1   1  -6      228.08      251.38      5.80 o 
   3   1  -6     2983.73     2855.07     31.56 o 
  -8   2  -6      818.86      840.82     40.48 o 
  -6   2  -6     2166.44     2318.79     68.19 o 
  -4   2  -6      695.38      773.15     26.24 o 
  -2   2  -6     1069.13     1096.01     40.21 o 
   0   2  -6     3083.49     3403.14     38.43 o 
   4   2  -6     6941.33     6796.43     74.92 o 
  -9   3  -6        1.26       -1.58      6.09 o 
  -7   3  -6      576.68      576.88     30.34 o 
  -5   3  -6     1656.99     1738.23     38.11 o 
  -3   3  -6     4529.03     5020.83     77.76 o 
   1   3  -6     1940.57     2122.77     39.91 o 
   3   3  -6     2997.04     2794.27     31.66 o 
  -8   4  -6      531.38      502.80     37.71 o 
  -6   4  -6      567.91      601.49     47.75 o 
  -4   4  -6      382.95      346.09     23.46 o 
   0   4  -6      193.98      200.95      6.51 o 
   2   4  -6     4229.37     4390.24     46.56 o 
   4   4  -6      729.85      796.61     25.43 o 
  -9   5  -6       17.14       17.93      9.82 o 
  -7   5  -6      147.90      166.40     13.71 o 
  -5   5  -6      142.26      121.31     11.59 o 
  -3   5  -6      306.76      236.56     18.06 o 
  -1   5  -6      421.28      417.70     25.32 o 
   1   5  -6      579.06      596.86     13.44 o 
   3   5  -6     1918.26     1912.10     21.42 o 
   5   5  -6      121.02      140.99     12.93 o 
  -8   6  -6       16.78       23.73      4.39 o 
  -6   6  -6      182.91      181.00     15.23 o 
  -4   6  -6       16.24       31.06      7.62 o 
  -2   6  -6      437.86      475.78     36.91 o 
   0   6  -6      677.66      639.90     23.07 o 
   2   6  -6      386.08      390.80     15.19 o 
   4   6  -6      675.49      643.54     27.35 o 
  -7   7  -6       38.75       47.89      7.20 o 
  -5   7  -6       64.67       45.69      5.99 o 
  -3   7  -6      397.94      355.97     22.19 o 
  -1   7  -6     1578.91     1591.96     27.70 o 
   1   7  -6      657.65      597.64     24.23 o 
   3   7  -6      669.31      608.90     19.82 o 
   5   7  -6      761.46      748.88     25.41 o 
  -8   8  -6       64.55       58.56      9.28 o 
  -6   8  -6      445.77      459.66     23.26 o 
  -4   8  -6     1058.62      931.55     29.02 o 
  -2   8  -6      398.19      385.67     21.02 o 
   0   8  -6      288.65      327.07     24.18 o 
   2   8  -6      183.91      230.99     24.14 o 
   4   8  -6     1755.24     1743.52     37.44 o 
   6   8  -6      493.23      517.89     36.81 o 
  -7   9  -6      190.90      172.20     17.31 o 
  -5   9  -6      126.27      110.72     15.83 o 
  -3   9  -6      102.38      104.84     13.69 o 
  -1   9  -6     1486.74     1535.10     40.50 o 
   1   9  -6     2872.65     2955.53     60.76 o 
   3   9  -6      746.71      761.50     25.98 o 
   5   9  -6      438.93      443.49     32.48 o 
  -6  10  -6      284.00      238.82     11.24 o 
  -4  10  -6     1539.88     1471.17     74.82 o 
  -2  10  -6      411.46      436.05     35.26 o 
   0  10  -6      637.20      606.68     26.28 o 
   2  10  -6      452.14      428.72     30.38 o 
   4  10  -6     1371.25     1356.54     48.86 o 
   6  10  -6      775.24      836.91     40.48 o 
  -5  11  -6      265.57      308.44     22.99 o 
  -3  11  -6      875.99      855.53     48.82 o 
  -1  11  -6      485.84      462.99     30.79 o 
   1  11  -6      288.42      263.80     22.11 o 
   3  11  -6      107.33      116.33     11.32 o 
   5  11  -6      109.71      118.87     13.31 o 
  -6  12  -6       28.23       21.24      8.37 o 
  -4  12  -6      334.11      345.74     33.74 o 
  -2  12  -6      404.91      385.96     25.01 o 
   0  12  -6      357.56      349.65     22.74 o 
   2  12  -6      377.24      395.46     32.11 o 
   4  12  -6      224.04      261.83     25.70 o 
   6  12  -6       17.44       15.81      3.72 o 
  -5  13  -6       28.40       30.95      6.83 o 
  -3  13  -6      266.28      265.20     32.86 o 
  -1  13  -6       23.58       23.90      3.87 o 
   1  13  -6      349.11      340.72     25.32 o 
   3  13  -6      760.47      873.72     58.62 o 
   5  13  -6      307.37      328.99     24.93 o 
  -4  14  -6       36.23       38.34     10.11 o 
  -2  14  -6      171.93      157.94     27.07 o 
   0  14  -6       54.86       60.72      8.03 o 
   2  14  -6       84.29       86.11     10.25 o 
   4  14  -6      175.28      198.69     20.79 o 
  -1  15  -6      116.19      116.61     22.39 o 
   1  15  -6       20.36       19.35      4.85 o 
   3  15  -6      115.42      121.17     14.61 o 
  -9   1  -5        2.68        7.56      6.84 o 
  -7   1  -5      341.43      315.52     18.77 o 
  -5   1  -5      562.75      530.08     19.65 o 
  -3   1  -5      543.59      558.10     13.25 o 
  -1   1  -5     1498.95     1544.41     19.06 o 
   1   1  -5     1891.86     1800.72     14.18 o 
   3   1  -5     1057.04     1032.48     19.78 o 
  -8   2  -5       96.42       93.01     10.13 o 
  -6   2  -5      841.15      905.41     29.31 o 
  -4   2  -5      183.33      169.11     11.59 o 
  -2   2  -5     1185.31     1420.34     18.90 o 
   0   2  -5     2570.49     2509.96     28.85 o 
   2   2  -5     5007.76     4959.92     54.08 o 
  -9   3  -5      203.29      184.15     16.78 o 
  -7   3  -5      151.34      139.73     13.17 o 
  -5   3  -5      214.63      220.15     29.35 o 
  -3   3  -5      271.57      270.34     13.63 o 
  -1   3  -5     3021.74     3383.84     41.78 o 
   1   3  -5     8008.98     8273.21    172.32 o 
   3   3  -5     6132.13     6319.34     68.48 o 
  -8   4  -5       95.47      103.51     12.31 o 
  -6   4  -5      767.72      716.82     32.23 o 
  -4   4  -5     3585.64     3767.33     60.12 o 
  -2   4  -5     5751.73     6115.49     71.33 o 
   2   4  -5     1076.65      963.26     13.13 o 
   4   4  -5      338.94      321.29     13.90 o 
  -9   5  -5      119.81      107.35     11.11 o 
  -7   5  -5      194.25      188.74     14.45 o 
  -5   5  -5      208.98      167.48     12.72 o 
  -3   5  -5     1492.99     1490.60     26.14 o 
  -1   5  -5     1165.50     1085.70     39.29 o 
   1   5  -5     2832.72     2983.77     35.22 o 
   3   5  -5    10754.07    11203.81    121.07 o 
   5   5  -5     1300.89     1391.21     26.30 o 
  -8   6  -5      142.00      149.81     10.19 o 
  -6   6  -5       45.64       31.35      6.45 o 
  -4   6  -5     1129.96     1192.08     27.76 o 
  -2   6  -5     1723.20     1815.35     32.54 o 
   0   6  -5      474.37      468.86     21.42 o 
   2   6  -5     3763.18     3819.03     60.98 o 
   4   6  -5     4058.63     4131.81     44.48 o 
  -7   7  -5      916.39      906.64     55.43 o 
  -5   7  -5       22.89       28.69      6.94 o 
  -3   7  -5      847.12      799.41     27.19 o 
  -1   7  -5     1075.93     1065.76     32.67 o 
   1   7  -5      451.62      416.30     27.47 o 
   3   7  -5     4236.57     4215.42     66.10 o 
   5   7  -5     2178.12     2137.00     72.39 o 
  -8   8  -5      481.83      501.40     22.64 o 
  -6   8  -5      251.36      227.68     15.52 o 
  -4   8  -5     1008.15      960.56     30.34 o 
  -2   8  -5     2288.07     2395.51     49.83 o 
   0   8  -5      926.82      833.84     26.20 o 
   2   8  -5     2180.79     2245.41     36.87 o 
   4   8  -5     1045.16     1076.38     23.73 o 
  -7   9  -5      543.19      510.09     38.24 o 
  -5   9  -5      152.43      188.38     17.39 o 
  -3   9  -5     1819.53     1777.31     52.08 o 
  -1   9  -5      844.09      776.03     26.30 o 
   1   9  -5      906.48      857.72     28.53 o 
   3   9  -5     2165.68     2217.68     45.02 o 
   5   9  -5     1305.83     1373.80     40.92 o 
  -6  10  -5      470.82      445.73     29.23 o 
  -4  10  -5     1674.00     1678.91     59.19 o 
  -2  10  -5     1321.03     1276.64     38.28 o 
   0  10  -5     1070.27     1100.42     33.26 o 
   2  10  -5     3535.85     3814.09    112.61 o 
   4  10  -5     1875.88     1958.05     58.81 o 
  -7  11  -5       81.08       80.69      9.44 o 
  -5  11  -5      212.20      255.28     27.41 o 
  -3  11  -5     1443.32     1449.59     72.23 o 
  -1  11  -5     1531.61     1473.35     45.59 o 
   1  11  -5      254.78      243.45     19.18 o 
   3  11  -5       45.12       51.05      5.78 o 
   5  11  -5      274.12      273.39     27.23 o 
  -6  12  -5      382.93      404.89     47.59 o 
  -4  12  -5        7.76        0.87      4.73 o 
  -2  12  -5      132.88      113.72     17.82 o 
   0  12  -5      209.22      185.36     11.11 o 
   2  12  -5      598.83      616.56     23.58 o 
   4  12  -5      333.91      351.34     32.11 o 
   6  12  -5       37.97       30.05      5.50 o 
  -5  13  -5      111.27       97.81     13.40 o 
  -3  13  -5       50.57       52.91      5.88 o 
  -1  13  -5       68.65       73.66      7.54 o 
   1  13  -5      301.24      293.56     19.53 o 
   3  13  -5      360.45      344.83     25.30 o 
   5  13  -5       91.75       96.40     12.60 o 
  -4  14  -5        6.71        6.09      6.05 o 
  -2  14  -5      228.50      211.86     21.69 o 
   0  14  -5      379.86      405.02     35.46 o 
   2  14  -5      235.44      245.79     19.84 o 
   4  14  -5       61.61       66.77      8.98 o 
  -3  15  -5       22.21       29.78      6.05 o 
  -1  15  -5      206.04      207.77     26.55 o 
   1  15  -5      269.42      292.80     44.30 o 
   3  15  -5       75.65       92.39     10.37 o 
   0  16  -5      544.50      543.30     40.12 o 
 -10   0  -4       83.05       77.61      8.88 o 
  -8   0  -4     2380.15     2731.23    128.43 o 
   0   0  -4      791.41      844.79     17.61 o 
   2   0  -4     2893.73     2772.33     29.76 o 
  -9   1  -4      592.53      647.93     30.03 o 
  -7   1  -4     2045.52     2220.62     65.70 o 
  -5   1  -4      261.18      296.56     27.90 o 
  -3   1  -4     6811.70     7435.28     81.67 o 
  -1   1  -4      147.74      150.11      4.27 o 
   1   1  -4     6511.77     6220.99     66.29 o 
 -10   2  -4      131.17      139.44      8.98 o 
  -8   2  -4     1091.08     1214.51     58.46 o 
  -6   2  -4      340.28      342.73     22.32 o 
  -4   2  -4     3944.58     4307.12     67.16 o 
   0   2  -4      352.61      321.21      7.64 o 
   2   2  -4      977.99      956.66     12.85 o 
  -9   3  -4      217.06      249.36     20.23 o 
  -7   3  -4      562.11      524.54     29.27 o 
  -5   3  -4      784.55      771.37     27.80 o 
  -3   3  -4     4841.56     4694.65     54.34 o 
  -1   3  -4     1734.54     1735.63     22.36 o 
   1   3  -4       46.67       43.60      8.74 o 
   3   3  -4      283.65      264.79      9.14 o 
  -8   4  -4      486.80      481.58     35.24 o 
  -6   4  -4      504.76      488.52     24.40 o 
  -4   4  -4      747.88      631.20     22.68 o 
  -2   4  -4     1740.02     1721.39     23.12 o 
   0   4  -4     2119.02     2328.09     27.23 o 
   2   4  -4     4876.43     4964.55    171.48 o 
   4   4  -4      656.09      628.92     19.20 o 
  -9   5  -4       97.44      105.57     11.99 o 
  -7   5  -4      228.73      255.69     21.92 o 
  -5   5  -4      538.13      547.31     20.72 o 
  -3   5  -4      960.36      881.41     27.29 o 
  -1   5  -4      170.85      166.72      6.94 o 
   3   5  -4    10432.49    10785.95    485.83 o 
  -8   6  -4       69.78       63.22      9.18 o 
  -6   6  -4      111.96       92.91      7.87 o 
  -4   6  -4      335.39      317.98     21.33 o 
  -2   6  -4     1044.48     1114.20     34.37 o 
   0   6  -4     3918.51     4005.30     46.38 o 
   2   6  -4     4027.42     4113.40     47.16 o 
   4   6  -4     2376.15     2433.79     26.81 o 
  -9   7  -4       86.30      114.01     16.32 o 
  -7   7  -4      102.80      108.42     18.86 o 
  -5   7  -4      247.33      218.79     14.57 o 
  -3   7  -4      108.38      115.90     14.38 o 
  -1   7  -4     1018.42     1065.70     32.57 o 
   1   7  -4      398.85      406.01     15.85 o 
   3   7  -4     1029.78      942.77     32.99 o 
   5   7  -4     1721.16     1700.74     37.16 o 
  -8   8  -4       76.64       79.31     12.93 o 
  -6   8  -4       64.14       50.24      7.41 o 
  -4   8  -4       54.31       65.93      8.41 o 
  -2   8  -4      203.49      198.06     12.45 o 
   0   8  -4      514.84      490.56     16.26 o 
   2   8  -4      227.16      254.00     20.89 o 
   4   8  -4       30.16       33.07      4.45 o 
  -7   9  -4      242.21      196.77     20.39 o 
  -5   9  -4     1025.20     1025.11     41.62 o 
  -3   9  -4      498.57      467.03     24.55 o 
  -1   9  -4       89.18       81.76      8.19 o 
   1   9  -4      370.03      342.69     20.93 o 
   3   9  -4      695.84      701.92     27.27 o 
   5   9  -4      150.13      162.12     13.61 o 
  -6  10  -4      339.88      307.07     19.00 o 
  -4  10  -4      187.83      205.99     30.07 o 
  -2  10  -4      508.48      473.73     24.04 o 
   0  10  -4      742.65      733.03     26.08 o 
   2  10  -4      527.42      498.33     20.83 o 
   4  10  -4      627.81      629.24     26.69 o 
  -7  11  -4       71.05       59.50      8.61 o 
  -5  11  -4      268.01      254.76     17.31 o 
  -3  11  -4      319.28      294.30     17.12 o 
  -1  11  -4     1026.74      986.91     30.32 o 
   1  11  -4      895.46      870.71     43.20 o 
   3  11  -4      321.81      302.83     23.22 o 
   5  11  -4        5.64        5.31      2.58 o 
  -6  12  -4      962.34      990.98     38.74 o 
  -4  12  -4      618.89      576.71     34.67 o 
  -2  12  -4       45.59       45.60     12.57 o 
   0  12  -4       37.96       41.72      6.51 o 
   2  12  -4      142.28      144.99     13.79 o 
   4  12  -4      507.01      494.61     32.29 o 
  -5  13  -4      410.85      404.39     25.56 o 
  -3  13  -4      338.80      354.45     33.22 o 
  -1  13  -4      476.21      454.03     15.77 o 
   1  13  -4       80.27       86.40     10.37 o 
   3  13  -4       57.58       65.41      7.52 o 
   5  13  -4       12.93        9.95      3.17 o 
  -4  14  -4      547.49      528.85     28.24 o 
  -2  14  -4      317.65      360.34     37.50 o 
   0  14  -4      241.71      234.21     29.98 o 
   2  14  -4      332.19      324.58     31.68 o 
   4  14  -4      119.50      112.81     17.02 o 
  -3  15  -4      200.40      198.39     13.94 o 
  -1  15  -4      299.44      298.86     32.21 o 
   1  15  -4      657.24      701.40     33.87 o 
   3  15  -4      336.25      412.20     34.11 o 
   0  16  -4       50.41       46.33     12.58 o 
   2  16  -4       74.31       79.86      9.34 o 
  -9   1  -3       61.51       50.50      7.20 o 
  -7   1  -3      118.07      133.77      9.77 o 
  -5   1  -3      144.59      160.20     11.72 o 
  -3   1  -3     1906.37     2017.32     24.63 o 
  -1   1  -3      201.70      201.27      8.17 o 
   1   1  -3     4570.43     4492.75     48.13 o 
 -10   2  -3       12.85       15.97      6.49 o 
  -8   2  -3       47.36       37.16     11.85 o 
  -6   2  -3       10.75       14.98      2.29 o 
  -4   2  -3      478.07      488.66      9.19 o 
  -2   2  -3      787.84      733.62     10.45 o 
  -9   3  -3       32.63       31.67     12.67 o 
  -7   3  -3       53.39       52.77      6.69 o 
  -5   3  -3      454.04      429.22     11.39 o 
  -3   3  -3     2695.63     2674.18     24.89 o 
  -1   3  -3     1228.20     1188.86     42.32 o 
   1   3  -3     8808.11     8896.61     93.84 o 
   3   3  -3     1452.23     1513.88     34.69 o 
 -10   4  -3      125.79      128.62     18.88 o 
  -8   4  -3      136.49      130.92     13.73 o 
  -6   4  -3      174.01      176.99      9.79 o 
  -4   4  -3       82.42      118.08     11.61 o 
  -2   4  -3      202.57      219.47      7.46 o 
   0   4  -3     4036.21     4126.97     46.66 o 
   2   4  -3     4639.70     4519.39     35.01 o 
  -9   5  -3      210.39      205.26     19.58 o 
  -7   5  -3      239.35      240.09     13.67 o 
  -5   5  -3       17.66       12.61      6.04 o 
  -3   5  -3      375.00      291.75      8.87 o 
  -1   5  -3      838.23      893.96     19.00 o 
   1   5  -3     4013.86     4010.80     44.70 o 
   3   5  -3     1708.77     1732.37     22.02 o 
  -8   6  -3      260.20      250.47     14.04 o 
  -6   6  -3      169.40      165.60     13.23 o 
  -4   6  -3     1129.83     1111.64     23.99 o 
  -2   6  -3      199.66      191.37      9.52 o 
   0   6  -3     3973.79     4026.61     45.94 o 
   2   6  -3     4308.66     4506.19     51.21 o 
   4   6  -3     1031.90     1116.36     33.55 o 
  -9   7  -3      119.79      119.46     14.64 o 
  -7   7  -3       65.25       59.61      6.85 o 
  -5   7  -3      991.00      979.52     21.30 o 
  -3   7  -3     2733.81     2844.59    103.53 o 
  -1   7  -3     2662.02     2883.06     45.47 o 
   1   7  -3     2783.41     2667.86     42.62 o 
   3   7  -3      583.78      565.76     12.19 o 
  -8   8  -3      251.69      237.01     34.67 o 
  -6   8  -3       92.46       69.32      5.44 o 
  -4   8  -3     1326.14     1293.72     36.04 o 
  -2   8  -3     1178.23     1141.33     35.20 o 
   0   8  -3      529.10      502.10     18.82 o 
   2   8  -3     1879.16     1871.33     30.77 o 
   4   8  -3       94.49       91.99      5.81 o 
  -7   9  -3       23.08       20.09      2.64 o 
  -5   9  -3      874.29      860.48     40.62 o 
  -3   9  -3     2136.48     2240.02     44.70 o 
  -1   9  -3       93.75       92.55     10.19 o 
   1   9  -3     2128.86     2133.46     35.04 o 
   3   9  -3     1677.78     1671.23     35.07 o 
   5   9  -3      154.87      149.63     23.09 o 
  -8  10  -3      595.30      629.67     41.60 o 
  -6  10  -3      164.66      169.54     12.37 o 
  -4  10  -3      885.15      890.83     37.16 o 
  -2  10  -3      525.80      501.36     14.87 o 
   0  10  -3      829.14      840.22     30.95 o 
   2  10  -3     2263.53     2443.72     47.50 o 
   4  10  -3      167.41      144.52     14.80 o 
   6  10  -3      389.42      354.77     20.58 o 
  -7  11  -3       80.40       79.35      8.23 o 
  -5  11  -3      189.43      174.36     12.41 o 
  -3  11  -3     1027.22     1007.68     45.37 o 
  -1  11  -3      467.17      418.58     20.94 o 
   1  11  -3     1570.17     1558.96     47.85 o 
   3  11  -3      507.34      502.91     25.82 o 
   5  11  -3      248.13      243.02     18.96 o 
  -6  12  -3      213.68      211.50     22.99 o 
  -4  12  -3      526.35      499.84     29.60 o 
  -2  12  -3      874.98      811.61     47.79 o 
   0  12  -3      210.87      196.75     12.08 o 
   2  12  -3      515.88      528.16     28.51 o 
   4  12  -3      183.67      184.65     17.10 o 
  -5  13  -3      345.57      347.51     26.93 o 
  -3  13  -3      237.58      246.59     24.20 o 
  -1  13  -3      113.96      132.38     16.43 o 
   1  13  -3      689.22      656.58     32.21 o 
   3  13  -3     1372.74     1418.02     65.30 o 
   5  13  -3      368.92      340.45     33.89 o 
  -4  14  -3      131.50      124.05     14.40 o 
  -2  14  -3      418.70      377.93     35.65 o 
   0  14  -3      214.44      198.38     10.87 o 
   2  14  -3      199.12      196.55     23.26 o 
   4  14  -3      298.35      296.78     17.25 o 
  -3  15  -3      111.67      121.13      9.38 o 
  -1  15  -3      117.70      100.62     16.86 o 
   1  15  -3       42.80       36.43      3.64 o 
   3  15  -3      122.36      145.60     18.28 o 
   0  16  -3      176.99      198.24      9.25 o 
   2  16  -3       45.04       46.14      6.13 o 
 -10   0  -2      595.05      678.27     52.69 o 
  -8   0  -2      510.64      522.18     28.40 o 
  -6   0  -2      763.34      660.70     25.11 o 
  -4   0  -2      708.26      644.07     18.46 o 
  -2   0  -2     3142.65     3119.35     34.87 o 
  -9   1  -2      450.06      451.27     16.95 o 
  -7   1  -2     1341.68     1372.25     24.21 o 
  -5   1  -2     4366.93     4398.58     80.66 o 
  -3   1  -2     3670.26     3746.36     47.96 o 
  -1   1  -2     4717.23     4592.94     75.56 o 
   1   1  -2       56.24       49.96      2.39 o 
 -10   2  -2      392.53      406.33     13.82 o 
  -8   2  -2      334.39      330.03     12.38 o 
  -6   2  -2     1073.38     1054.58     13.36 o 
  -4   2  -2     5288.21     5178.35     41.79 o 
  -2   2  -2     1350.88     1274.17     14.80 o 
  -9   3  -2     1251.79     1332.26    106.96 o 
  -7   3  -2      689.20      681.88     30.89 o 
  -5   3  -2     1486.92     1555.60     20.33 o 
  -3   3  -2     2671.39     2852.41     26.18 o 
   3   3  -2     8366.85     8960.31     96.00 o 
 -10   4  -2      281.24      306.12     19.29 o 
  -8   4  -2      598.89      617.36     25.86 o 
  -6   4  -2      377.28      397.35     16.62 o 
  -4   4  -2     4611.04     4941.32     64.04 o 
  -2   4  -2     2639.26     2814.34     94.92 o 
   0   4  -2     2495.86     2355.32     27.05 o 
   2   4  -2     4390.40     4303.09     48.13 o 
  -9   5  -2      350.90      356.03     23.37 o 
  -7   5  -2       70.25       65.95      9.05 o 
  -5   5  -2     1178.61     1175.38     17.89 o 
  -1   5  -2      583.67      544.79     11.92 o 
   1   5  -2      577.16      525.99      7.46 o 
   3   5  -2       22.70       26.16      3.64 o 
  -8   6  -2      121.28      102.13     15.06 o 
  -6   6  -2      168.22      131.94     30.72 o 
  -4   6  -2      638.74      641.33     15.55 o 
  -2   6  -2      431.90      464.92      5.92 o 
   0   6  -2      982.05      975.74     19.82 o 
   2   6  -2      291.49      321.03      4.06 o 
   4   6  -2     1512.30     1648.01     27.49 o 
  -9   7  -2       75.35       63.42      6.02 o 
  -7   7  -2      524.18      492.40     22.80 o 
  -5   7  -2      172.51      174.14      9.67 o 
  -3   7  -2      151.21      147.03      7.40 o 
  -1   7  -2     1885.68     2020.56     32.69 o 
   1   7  -2     1691.17     1805.07     15.39 o 
   3   7  -2      269.02      267.83      7.62 o 
  -8   8  -2       97.04       75.88      5.66 o 
  -6   8  -2      329.20      302.79     17.81 o 
  -4   8  -2       55.61       51.95      4.34 o 
  -2   8  -2      339.84      297.25      7.97 o 
   0   8  -2      302.25      279.82     12.60 o 
   2   8  -2      793.86      777.59     17.05 o 
   4   8  -2     1423.62     1438.35     37.40 o 
  -7   9  -2      163.97      156.72     15.07 o 
  -5   9  -2       51.11       43.64      4.32 o 
  -3   9  -2      428.74      402.53     12.23 o 
  -1   9  -2     1618.81     1582.14     27.01 o 
   1   9  -2       41.72       37.59      3.14 o 
   3   9  -2     1491.13     1484.93     25.83 o 
  -8  10  -2      247.94      236.27     29.45 o 
  -6  10  -2      387.91      340.34     16.20 o 
  -4  10  -2      199.67      161.56      9.23 o 
  -2  10  -2      315.32      294.02     25.04 o 
   0  10  -2      193.89      183.98     12.31 o 
   2  10  -2      578.38      544.17     12.97 o 
   4  10  -2      966.52      937.89     22.37 o 
  -7  11  -2      190.78      150.82     24.16 o 
  -5  11  -2      778.92      739.51     40.23 o 
  -3  11  -2      632.62      597.49     48.11 o 
  -1  11  -2      935.66      911.58     23.58 o 
   1  11  -2      650.09      629.40     26.54 o 
   3  11  -2        7.44        6.00      0.89 o 
   5  11  -2       79.37       63.50      6.19 o 
  -6  12  -2       55.62       63.44      7.48 o 
  -4  12  -2        4.43        4.66      3.15 o 
  -2  12  -2      408.14      345.17     14.51 o 
   0  12  -2     1093.08     1127.30     39.98 o 
   2  12  -2      540.79      514.61     31.27 o 
   4  12  -2      344.08      360.06     34.79 o 
  -5  13  -2      254.99      253.67     29.54 o 
  -3  13  -2      223.40      236.24     23.58 o 
  -1  13  -2      559.90      540.38     20.78 o 
   1  13  -2      569.43      602.74     29.80 o 
   3  13  -2      174.76      183.35     22.23 o 
  -4  14  -2       63.91       67.47      8.25 o 
  -2  14  -2      482.83      459.85     27.64 o 
   0  14  -2      800.76      792.06     28.69 o 
   2  14  -2      259.00      273.13     26.91 o 
   4  14  -2      255.16      275.29     23.20 o 
  -3  15  -2       47.03       38.80      4.90 o 
  -1  15  -2      193.41      174.79     10.28 o 
   1  15  -2       68.07       61.35      8.40 o 
   3  15  -2      215.94      241.47     32.52 o 
  -2  16  -2       57.46       64.44     10.07 o 
   0  16  -2        1.70        3.09      1.34 o 
   2  16  -2       57.05       52.30      4.63 o 
  -9   1  -1      269.04      266.36     13.47 o 
  -7   1  -1      395.98      402.01     12.38 o 
  -5   1  -1      178.39      202.11      7.98 o 
  -3   1  -1      820.21      812.12     12.47 o 
  -1   1  -1      686.52      634.73      9.54 o 
   1   1  -1      542.30      557.99      4.71 o 
 -10   2  -1      119.42      104.16      8.08 o 
  -8   2  -1      534.56      546.45     17.46 o 
  -6   2  -1      209.11      203.78      9.15 o 
  -4   2  -1     1718.16     1738.90     13.21 o 
  -2   2  -1     1651.54     1580.40     10.74 o 
   0   2  -1     4413.20     4289.85     26.37 o 
   2   2  -1     3148.77     3188.22     41.64 o 
  -9   3  -1      870.62      923.79     27.61 o 
  -7   3  -1      392.06      363.43     10.70 o 
  -5   3  -1     1880.06     1944.19     18.67 o 
  -3   3  -1      451.86      378.53      7.50 o 
  -1   3  -1     2669.63     2617.48     25.55 o 
   1   3  -1     7943.32     8073.46     60.70 o 
 -10   4  -1      246.17      258.84     17.06 o 
  -8   4  -1      353.79      371.89     14.44 o 
  -6   4  -1      403.50      385.24      9.87 o 
  -4   4  -1     2611.34     2708.71     32.85 o 
  -2   4  -1     4917.77     5025.41     54.60 o 
   0   4  -1     2699.06     2559.36     37.50 o 
   2   4  -1      349.51      397.73      6.44 o 
  -9   5  -1      185.20      192.38     15.65 o 
  -7   5  -1        8.61        9.59      3.32 o 
  -5   5  -1     1181.22     1160.15     31.36 o 
  -3   5  -1      982.77     1075.26     15.30 o 
  -1   5  -1     5138.41     5217.00     57.58 o 
   1   5  -1     4810.40     4781.56     50.31 o 
   3   5  -1      319.77      307.88      5.60 o 
   5   5  -1      671.67      671.45     19.71 o 
 -10   6  -1       62.78       84.79     18.52 o 
  -8   6  -1       66.73       59.86      6.16 o 
  -6   6  -1     1295.05     1223.76     70.40 o 
  -4   6  -1     3585.13     3503.60     38.97 o 
  -2   6  -1      975.07      938.42     10.80 o 
   0   6  -1      169.99      113.02      9.17 o 
   2   6  -1       76.03       78.86      3.99 o 
  -9   7  -1      272.20      266.81     16.95 o 
  -7   7  -1       11.09        2.74      5.02 o 
  -5   7  -1      387.32      388.13     25.61 o 
  -3   7  -1       51.26       37.07      3.28 o 
  -1   7  -1     2922.66     2939.35     55.72 o 
   1   7  -1     4415.45     4494.10    109.10 o 
   3   7  -1      135.95      137.41     12.79 o 
  -8   8  -1      289.73      273.21      8.96 o 
  -6   8  -1      496.06      432.22     17.49 o 
  -4   8  -1      796.83      731.83     19.21 o 
  -2   8  -1     2083.90     2179.86     37.11 o 
   0   8  -1     6160.71     6479.49     95.57 o 
   2   8  -1     2193.34     2183.35     30.77 o 
   4   8  -1      776.94      771.75     27.92 o 
  -9   9  -1       99.04      101.43     13.73 o 
  -7   9  -1       51.25       53.99      6.26 o 
  -5   9  -1     1350.50     1295.02     27.66 o 
  -3   9  -1      987.34      960.13     19.30 o 
  -1   9  -1      151.59      135.32     17.31 o 
   1   9  -1     1240.03     1228.52     42.97 o 
   3   9  -1      401.19      400.35     10.98 o 
  -8  10  -1        0.50        3.31      2.88 o 
  -6  10  -1      511.54      497.10     20.06 o 
  -4  10  -1     1565.23     1547.85     44.06 o 
  -2  10  -1      208.68      175.72     16.91 o 
   0  10  -1      793.77      800.64     18.65 o 
   2  10  -1     1367.24     1417.16     19.85 o 
   4  10  -1      327.68      332.88     16.24 o 
  -7  11  -1      105.56       92.92     16.75 o 
  -5  11  -1      369.61      337.91     16.19 o 
  -3  11  -1       93.38       73.02      4.43 o 
  -1  11  -1      997.83      963.91     20.57 o 
   1  11  -1     2062.57     1991.43     40.56 o 
   3  11  -1      562.62      507.33     14.93 o 
   5  11  -1       74.59       69.65      9.30 o 
  -6  12  -1      457.70      442.26     22.89 o 
  -4  12  -1     1057.84     1015.12     68.23 o 
  -2  12  -1      280.69      240.45     10.77 o 
   0  12  -1      971.80     1015.05     25.74 o 
   2  12  -1      210.97      187.40     20.04 o 
   4  12  -1      359.46      341.06     19.14 o 
  -5  13  -1      359.40      316.41     39.41 o 
  -3  13  -1       14.68       10.63      5.06 o 
  -1  13  -1      618.87      629.01     40.31 o 
   1  13  -1      407.86      375.99     17.52 o 
   3  13  -1       28.42       24.03      8.13 o 
  -4  14  -1      190.91      196.60     18.28 o 
  -2  14  -1       90.36       79.19     14.82 o 
   0  14  -1      159.44      158.09     16.13 o 
   2  14  -1       99.85      102.28      7.08 o 
   4  14  -1      112.24      133.98     14.70 o 
  -3  15  -1      210.32      217.65     22.09 o 
  -1  15  -1        5.57        4.25      2.45 o 
   1  15  -1      478.42      479.83     21.98 o 
   3  15  -1      192.58      219.30     19.90 o 
  -2  16  -1      167.71      172.09     23.92 o 
   0  16  -1      105.34       83.68     11.37 o 
   2  16  -1      376.81      344.85     18.63 o 
 -10   0   0     1817.33     2075.53    143.77 o 
  -8   0   0     2664.25     2918.13    222.83 o 
  -6   0   0     1265.85     1418.48     25.23 o 
  -4   0   0     2351.01     2448.92     28.71 o 
  -9   1   0      253.19      234.80     14.13 o 
  -7   1   0     3202.40     3508.64     85.92 o 
  -1   1   0     2626.40     2462.23     15.33 o 
   1   1   0     2614.68     2476.77     18.80 o 
 -10   2   0      358.82      366.07     16.68 o 
  -8   2   0       37.35       32.36      5.73 o 
  -6   2   0      403.96      372.14      9.96 o 
  -4   2   0     1105.05     1042.00     12.17 o 
  -2   2   0     1251.89     1367.84      9.63 o 
  -9   3   0       51.32       48.50      4.68 o 
  -7   3   0      190.68      209.81      8.81 o 
  -5   3   0      433.43      394.11      9.29 o 
  -3   3   0       54.93       65.16      2.36 o 
  -1   3   0      631.13      548.25      6.42 o 
   1   3   0      603.75      523.31      4.69 o 
 -10   4   0       66.41       69.79      7.74 o 
  -8   4   0       83.26       75.55      8.35 o 
  -6   4   0      866.32      865.31     17.24 o 
  -4   4   0      658.62      644.86      8.27 o 
  -2   4   0      539.73      566.30      8.96 o 
   0   4   0      176.14      144.71      2.16 o 
   2   4   0      527.33      530.08     10.94 o 
  -9   5   0      816.64      789.30     29.88 o 
  -7   5   0      187.73      166.48      8.73 o 
  -5   5   0      295.36      268.35      7.38 o 
  -3   5   0      251.99      316.33      7.05 o 
  -1   5   0     3416.31     3479.19     47.62 o 
   1   5   0     3403.47     3476.67     39.03 o 
 -10   6   0      182.48      207.19     16.66 o 
  -8   6   0      236.84      205.10     18.09 o 
  -6   6   0     1971.95     2149.24     43.84 o 
  -4   6   0     2329.73     2484.99     71.75 o 
  -2   6   0      906.88      948.72     13.06 o 
   0   6   0      140.15      207.79      3.07 o 
   2   6   0      923.32      963.72     19.65 o 
  -9   7   0      420.42      455.83     25.45 o 
  -7   7   0      244.37      227.15     13.56 o 
  -5   7   0       22.11       22.06      8.31 o 
  -3   7   0     1137.94     1142.49     30.31 o 
  -1   7   0     2778.21     2970.24     20.44 o 
   1   7   0     2765.09     2977.54     19.03 o 
   3   7   0     1118.42     1159.14     34.77 o 
  -8   8   0       68.12       74.30      6.47 o 
  -6   8   0      218.75      216.06     10.65 o 
  -4   8   0      718.70      695.56     16.88 o 
  -2   8   0      907.50      904.51     15.79 o 
   0   8   0      559.82      613.54     13.45 o 
   2   8   0      926.06      952.00     19.15 o 
  -9   9   0       27.84       34.48      8.94 o 
  -7   9   0       84.17       63.77      5.72 o 
  -5   9   0      207.43      201.88     10.38 o 
  -3   9   0      760.60      730.49     19.52 o 
  -1   9   0      332.03      332.71      7.82 o 
   1   9   0      338.63      360.01      9.98 o 
   3   9   0      770.73      753.88     18.13 o 
  -8  10   0      241.55      256.45     14.97 o 
  -6  10   0      247.89      220.41     13.03 o 
  -4  10   0      327.29      301.64     10.94 o 
  -2  10   0      835.01      766.49     15.56 o 
   0  10   0       21.78       23.20      1.86 o 
   2  10   0      828.35      794.67     18.51 o 
   4  10   0      325.58      318.45     14.38 o 
  -7  11   0      175.28      188.52      7.51 o 
  -5  11   0       53.76       54.22      8.52 o 
  -3  11   0     1481.87     1439.57     60.59 o 
  -1  11   0      981.97     1001.82     22.50 o 
   1  11   0      978.18     1004.49     21.08 o 
   3  11   0     1483.71     1533.69     31.61 o 
   5  11   0       54.72       55.07      5.80 o 
  -6  12   0      106.65       98.13      9.67 o 
  -4  12   0      408.36      378.28     26.94 o 
  -2  12   0     1678.07     1784.39     43.55 o 
   0  12   0      366.95      345.62     11.41 o 
   2  12   0     1672.13     1697.15     46.64 o 
   4  12   0      410.89      395.83     17.51 o 
   6  12   0      105.91      111.58      7.08 o 
  -5  13   0      212.13      160.40     11.97 o 
  -3  13   0      312.03      311.06     19.67 o 
  -1  13   0      275.92      267.03     13.77 o 
   1  13   0      271.29      268.82     10.60 o 
   3  13   0      307.17      291.90     13.52 o 
  -4  14   0      205.24      211.95     27.53 o 
  -2  14   0       43.13       34.36      4.90 o 
   0  14   0      286.61      288.38     15.83 o 
   2  14   0       42.17       38.24      3.52 o 
   4  14   0      201.02      194.09      9.44 o 
  -3  15   0       31.57       27.99      4.53 o 
  -1  15   0     1007.13      971.55     78.40 o 
   1  15   0     1012.90     1054.17     47.30 o 
   3  15   0       33.09       32.03      4.73 o 
  -2  16   0      133.73      105.36     19.16 o 
   0  16   0      548.56      581.74     26.43 o 
   2  16   0      133.05      135.60     11.89 o 
 -11   1   1       21.49       25.21      4.11 o 
  -9   1   1       24.84       26.42      3.84 o 
  -7   1   1       44.74       54.67      5.64 o 
  -5   1   1     1576.82     1768.95     21.53 o 
  -3   1   1     3852.20     3932.24     43.65 o 
  -1   1   1      547.38      557.75      4.75 o 
   1   1   1      691.82      656.91      6.18 o 
 -10   2   1       44.99       39.01      6.35 o 
  -8   2   1      548.43      580.57     24.01 o 
  -6   2   1      244.89      225.67      7.48 o 
  -4   2   1        7.01       18.93      1.47 o 
  -2   2   1     3153.10     3228.01     25.24 o 
   0   2   1     4390.49     4350.26     26.68 o 
   2   2   1     1645.49     1522.51     16.12 o 
  -9   3   1        0.66       -2.30      2.21 o 
  -7   3   1      212.83      197.17      9.00 o 
  -5   3   1      157.39      127.52      7.82 o 
  -3   3   1     1389.98     1406.17     18.93 o 
  -1   3   1     8027.14     7926.00    106.84 o 
   1   3   1     2702.27     2602.09     16.49 o 
 -10   4   1      120.89      142.64      8.64 o 
  -8   4   1      230.86      213.26     11.44 o 
  -6   4   1     1408.43     1353.48     17.17 o 
  -4   4   1     1172.48     1286.17     13.27 o 
  -2   4   1      357.74      405.84      4.38 o 
   0   4   1     2703.75     2502.09     16.06 o 
   6   4   1      408.84      350.33     19.95 o 
   8   4   1      350.49      286.25     16.78 o 
  -9   5   1      545.93      557.37     16.37 o 
  -7   5   1      288.07      265.38     10.39 o 
  -5   5   1      675.62      661.69     12.16 o 
  -3   5   1      312.79      303.41      4.30 o 
  -1   5   1     4792.49     4789.70     61.79 o 
   1   5   1     5136.62     5191.41     45.40 o 
 -10   6   1      387.00      430.55     41.90 o 
  -8   6   1      397.71      355.83     13.35 o 
  -6   6   1     3559.07     3771.34     41.98 o 
  -4   6   1     2564.41     2604.60     23.62 o 
  -2   6   1       67.57       80.10      3.80 o 
   0   6   1      168.86      108.21      2.52 o 
   2   6   1      964.94      919.13     18.50 o 
  -9   7   1      221.03      221.61     18.82 o 
  -7   7   1      595.86      603.69     47.81 o 
  -5   7   1     1456.33     1438.12     42.52 o 
  -3   7   1      132.83      139.75      5.56 o 
  -1   7   1     4406.45     4448.73     34.53 o 
   1   7   1     2938.20     3040.53     55.83 o 
  -8   8   1       38.68       29.31      4.72 o 
  -6   8   1     1348.92     1394.45     36.96 o 
  -4   8   1      767.54      755.00     18.30 o 
  -2   8   1     2216.83     2264.26     17.71 o 
   0   8   1     6231.08     6379.66     81.63 o 
   2   8   1     2091.88     2244.66     46.77 o 
  -9   9   1       77.67       75.60      9.52 o 
  -7   9   1      298.64      295.25     17.42 o 
  -5   9   1     1019.69      991.72     21.91 o 
  -3   9   1      399.19      392.87      9.71 o 
  -1   9   1     1224.63     1204.17     16.97 o 
   1   9   1      155.05      151.34      9.88 o 
   3   9   1      988.22      994.14     31.32 o 
  -8  10   1       43.96       44.72      4.57 o 
  -6  10   1      410.83      468.45     18.90 o 
  -4  10   1      337.68      315.89     10.35 o 
  -2  10   1     1352.58     1408.04     22.46 o 
   0  10   1      792.15      779.17     13.11 o 
   2  10   1      210.45      181.69      9.38 o 
  -7  11   1       51.77       54.84      4.48 o 
  -5  11   1       78.07       74.97      7.92 o 
  -3  11   1      566.93      513.75     15.22 o 
  -1  11   1     2065.07     2039.85     34.64 o 
   1  11   1      993.51      994.49     22.39 o 
   3  11   1       98.77       86.58      7.88 o 
   5  11   1      378.02      403.46     24.47 o 
  -6  12   1      439.27      398.09     24.32 o 
  -4  12   1      354.48      294.55     14.50 o 
  -2  12   1      219.51      183.63     13.68 o 
   0  12   1      993.47     1027.03     21.09 o 
   2  12   1      282.08      265.93     10.72 o 
   4  12   1     1060.72     1110.63     51.92 o 
   6  12   1      453.80      483.00     30.65 o 
  -5  13   1      110.11      103.55     14.03 o 
  -3  13   1       28.42       21.76      9.16 o 
  -1  13   1      414.48      397.30     13.57 o 
   1  13   1      612.53      626.19     17.53 o 
   3  13   1       15.62       19.91      1.94 o 
   5  13   1      362.91      340.67     23.63 o 
  -4  14   1      110.25      106.08      7.66 o 
  -2  14   1       98.38       89.82     19.39 o 
   0  14   1      155.52      159.24      9.44 o 
   2  14   1       89.24       89.50      5.69 o 
   4  14   1      190.71      201.42     25.56 o 
  -3  15   1      194.36      184.93     23.30 o 
  -1  15   1      473.48      485.87     22.38 o 
   1  15   1        4.30        5.80      0.96 o 
   3  15   1      209.53      212.44     19.05 o 
  -2  16   1      378.61      342.56     38.27 o 
   0  16   1      103.07       83.11      7.89 o 
   2  16   1      169.28      186.84     22.06 o 
 -10   0   2     1039.59     1022.77     68.74 o 
  -8   0   2      163.43      150.88     18.24 o 
  -6   0   2      276.85      250.89     13.13 o 
  -4   0   2     1977.41     2187.40     27.23 o 
   0   0   2     1643.96     1612.96     17.45 o 
   2   0   2     3150.20     3031.26     32.75 o 
  10   0   2      592.51      565.02     21.42 o 
 -11   1   2       48.53       57.87      4.71 o 
  -9   1   2       35.77       33.02      3.11 o 
  -7   1   2     3086.41     3339.21     45.93 o 
  -5   1   2     4778.60     4852.98     74.18 o 
  -3   1   2        7.71       10.61      3.47 o 
  -1   1   2       56.63       53.16      1.42 o 
   1   1   2     4734.24     4693.39     35.63 o 
   9   1   2      465.91      431.97     20.19 o 
 -10   2   2      963.05     1076.87     39.14 o 
  -8   2   2      100.60      103.37      6.34 o 
  -6   2   2     1017.85     1015.79     18.36 o 
  -4   2   2      736.59     1003.99     12.13 o 
   4   2   2     5302.96     5032.25     54.00 o 
   8   2   2      329.28      303.83     16.34 o 
  10   2   2      386.05      351.69     15.10 o 
  -9   3   2      190.60      176.69     10.03 o 
  -7   3   2     1056.99     1137.37     17.66 o 
  -5   3   2      963.46      921.56     16.22 o 
  -3   3   2     8372.03     8798.45     88.99 o 
   1   3   2     3692.34     3629.87     53.44 o 
   5   3   2     1497.77     1442.93     21.77 o 
   7   3   2      687.59      616.10     24.33 o 
 -10   4   2       11.28        6.55      2.86 o 
  -8   4   2      425.19      408.38     13.90 o 
  -6   4   2     1834.70     1842.14     21.88 o 
  -4   4   2      805.21      816.95      9.99 o 
  -2   4   2     4362.30     4366.36     27.38 o 
   0   4   2     2482.13     2345.06     19.98 o 
   6   4   2      379.42      316.99     17.99 o 
  10   4   2      282.42      264.21     23.24 o 
  -9   5   2       77.01       86.58      6.70 o 
  -7   5   2       60.86       52.63      5.19 o 
  -5   5   2      264.83      253.33      8.10 o 
  -3   5   2       22.04       28.90      2.30 o 
  -1   5   2      586.78      537.20      7.40 o 
   1   5   2      595.80      586.09      7.11 o 
 -10   6   2       25.58       25.27      3.28 o 
  -8   6   2      241.22      229.43     11.22 o 
  -6   6   2      950.30      976.96     14.75 o 
  -4   6   2     1502.72     1626.27     29.56 o 
  -2   6   2      277.40      310.97      3.94 o 
   0   6   2      955.96      945.45     11.02 o 
   2   6   2      443.06      479.24     11.74 o 
  -9   7   2      167.40      181.22      7.24 o 
  -7   7   2       73.40       75.43      6.01 o 
  -5   7   2      242.25      229.14     15.83 o 
  -3   7   2      269.10      264.04      6.63 o 
  -1   7   2     1701.60     1776.30     10.98 o 
   1   7   2     1865.19     2017.26     18.48 o 
  -8   8   2       71.99       63.91      7.13 o 
  -6   8   2      314.45      297.02      9.76 o 
  -4   8   2     1414.06     1438.13     19.96 o 
  -2   8   2      784.74      776.13     17.07 o 
   0   8   2      298.25      266.61      6.51 o 
   2   8   2      333.19      314.41      9.40 o 
  -9   9   2      157.08      143.23     16.99 o 
  -7   9   2      379.44      380.82     17.30 o 
  -5   9   2      248.18      214.28     18.68 o 
  -3   9   2     1486.61     1471.86     17.05 o 
  -1   9   2       41.85       41.62      2.49 o 
   1   9   2     1609.95     1620.36     16.17 o 
   3   9   2      424.26      477.84     16.38 o 
  -8  10   2      128.28      103.31      8.64 o 
  -6  10   2       10.22        4.32      4.76 o 
  -4  10   2      969.61      981.54     22.06 o 
  -2  10   2      580.41      536.33      9.93 o 
   0  10   2      193.64      191.04      9.96 o 
   2  10   2      308.40      308.20     11.55 o 
   4  10   2      197.84      177.34     12.37 o 
   8  10   2      246.25      221.77     17.25 o 
  -7  11   2      288.81      272.68     11.62 o 
  -5  11   2       83.47       73.41      6.83 o 
  -3  11   2        7.90        6.00      2.44 o 
  -1  11   2      640.07      616.47     13.16 o 
   1  11   2      931.77      901.48     18.01 o 
   3  11   2      629.84      655.45     27.41 o 
   5  11   2      791.16      869.87     42.19 o 
   7  11   2      196.46      189.05     21.80 o 
  -6  12   2      175.87      185.49     16.47 o 
  -4  12   2      342.72      299.73     13.31 o 
  -2  12   2      531.33      498.30     13.30 o 
   0  12   2     1100.74     1138.56     23.30 o 
   2  12   2      422.00      407.78     13.02 o 
   4  12   2        5.42        7.59      1.66 o 
   6  12   2       55.50       59.68      6.02 o 
  -5  13   2      421.47      406.24     46.20 o 
  -3  13   2      172.17      179.98     26.58 o 
  -1  13   2      556.88      557.41     18.07 o 
   1  13   2      555.55      533.58     15.10 o 
   3  13   2      224.21      207.57     14.59 o 
   5  13   2      259.18      260.64     15.25 o 
  -4  14   2      254.18      241.55      9.82 o 
  -2  14   2      251.36      253.19     26.05 o 
   0  14   2      786.26      818.13     22.36 o 
   2  14   2      481.69      484.02     13.87 o 
   4  14   2       63.44       58.30     13.50 o 
  -3  15   2      215.57      210.25     16.28 o 
  -1  15   2       65.21       73.73      5.30 o 
   1  15   2      188.83      192.95      8.57 o 
   3  15   2       48.45       43.87      6.85 o 
  -2  16   2       57.38       45.12      7.10 o 
   0  16   2        1.41        3.36      1.48 o 
   2  16   2       56.86       64.75      6.46 o 
 -11   1   3        6.69        2.25      1.92 o 
  -9   1   3      106.84      104.59      7.43 o 
  -7   1   3     1142.04     1194.57     18.67 o 
  -5   1   3     2990.35     3322.63     90.69 o 
  -3   1   3      231.56      214.68      3.06 o 
  -1   1   3     4572.44     4496.87     48.04 o 
   1   1   3      200.75      192.65      4.77 o 
   3   1   3     1899.43     1999.33     16.69 o 
   5   1   3      142.92      131.78      6.34 o 
   7   1   3      118.05      105.97      8.61 o 
   9   1   3       61.54       44.44      6.88 o 
 -10   2   3       42.69       40.66      3.20 o 
  -8   2   3      154.77      137.93      7.42 o 
  -6   2   3      806.30      872.26     16.16 o 
  -4   2   3      249.27      262.21      3.84 o 
   2   2   3      783.42      803.67     15.85 o 
   4   2   3      477.57      478.25      9.48 o 
   6   2   3       10.40        9.99      1.37 o 
   8   2   3       48.15       39.00      4.35 o 
  10   2   3       12.70        8.39      2.26 o 
  -9   3   3      211.44      212.70     10.90 o 
  -7   3   3      863.57      838.31     17.34 o 
  -5   3   3     1088.50     1119.48     19.34 o 
  -3   3   3     1436.99     1509.27     11.08 o 
  -1   3   3     8766.02     8578.68     91.42 o 
   1   3   3     1217.06     1171.79     41.51 o 
   5   3   3      464.43      397.62     14.97 o 
   7   3   3       52.88       40.17      4.30 o 
   9   3   3       35.25       27.35      4.18 o 
 -10   4   3      187.45      164.11     18.80 o 
  -8   4   3      506.77      487.48     16.20 o 
  -6   4   3      552.82      504.63     11.19 o 
  -4   4   3      279.44      277.08      6.55 o 
  -2   4   3     4641.41     4616.44     39.07 o 
   0   4   3     4052.76     4158.06     29.37 o 
   2   4   3      193.22      196.51      6.11 o 
   8   4   3      139.83      129.95     12.74 o 
  10   4   3      129.70       96.57     14.82 o 
  -9   5   3      160.88      170.81     12.68 o 
  -7   5   3      568.21      554.59     13.99 o 
  -5   5   3      885.01      881.13     16.44 o 
  -3   5   3     1750.16     1792.84     10.91 o 
  -1   5   3     4055.44     4188.78     23.48 o 
   1   5   3      846.43      864.30     36.38 o 
   9   5   3      209.29      192.61     12.97 o 
 -10   6   3       10.55        6.78      2.01 o 
  -8   6   3      407.09      390.39     14.90 o 
  -6   6   3      724.15      751.33     15.45 o 
  -4   6   3     1042.64     1109.76     17.03 o 
  -2   6   3     4391.57     4488.58     73.82 o 
   0   6   3     4002.65     4047.24     26.20 o 
   2   6   3      206.99      203.17      8.65 o 
   8   6   3      263.89      293.48     23.03 o 
  -9   7   3       33.52       37.82      3.18 o 
  -7   7   3      564.91      566.66     21.75 o 
  -5   7   3      651.58      697.06     13.37 o 
  -3   7   3      569.09      551.82      8.61 o 
  -1   7   3     2755.92     2753.40     37.35 o 
   1   7   3     2661.33     2891.79     37.71 o 
   3   7   3     2768.77     2906.49     46.88 o 
   9   7   3      116.68       92.68     15.60 o 
  -8   8   3      671.43      731.75     20.09 o 
  -6   8   3      810.82      814.65     19.73 o 
  -4   8   3       94.46       91.13      6.88 o 
  -2   8   3     1896.03     1901.94     18.90 o 
   0   8   3      522.60      491.61      9.47 o 
   2   8   3     1187.64     1270.57     75.05 o 
   4   8   3     1325.67     1292.94     27.46 o 
   8   8   3      246.32      254.78     10.43 o 
  -9   9   3       89.37       96.14      7.01 o 
  -7   9   3      794.33      817.28     29.84 o 
  -5   9   3      150.12      139.41      6.49 o 
  -3   9   3     1699.94     1710.25     35.32 o 
  -1   9   3     2156.31     2183.17     18.09 o 
   1   9   3       93.73       87.80      6.17 o 
   3   9   3     2118.99     2126.94     47.01 o 
   5   9   3      864.60      877.68     33.32 o 
   7   9   3       24.40       23.46      4.16 o 
  -8  10   3      165.92      159.68     13.40 o 
  -6  10   3      391.63      384.25     17.01 o 
  -4  10   3      169.47      152.07      6.76 o 
  -2  10   3     2283.58     2468.32     39.11 o 
   0  10   3      824.47      870.65     16.94 o 
   2  10   3      533.97      526.49     12.80 o 
   4  10   3      891.52      976.43     24.54 o 
   6  10   3      166.36      169.38     10.77 o 
   8  10   3      587.14      604.35     38.19 o 
  -7  11   3      303.51      293.78      9.21 o 
  -5  11   3      245.67      237.46     12.50 o 
  -3  11   3      519.08      496.20     12.35 o 
  -1  11   3     1586.01     1622.59     41.78 o 
   1  11   3      467.14      466.25     11.73 o 
   3  11   3     1013.53     1070.27     27.89 o 
   5  11   3      185.20      190.61     11.51 o 
   7  11   3       80.66       71.01      7.80 o 
  -6  12   3      336.57      342.43     16.30 o 
  -4  12   3      182.11      183.28      8.38 o 
  -2  12   3      510.07      511.99     16.43 o 
   0  12   3      215.29      199.85      6.63 o 
   2  12   3      870.94      843.90     19.88 o 
   4  12   3      524.97      533.39     18.96 o 
   6  12   3      212.33      234.33     14.74 o 
  -5  13   3      374.14      328.76     12.97 o 
  -3  13   3     1365.27     1338.26     52.79 o 
  -1  13   3      675.72      676.26     19.70 o 
   1  13   3      114.33      135.65     10.18 o 
   3  13   3      239.38      235.51     17.10 o 
   5  13   3      349.46      341.84     14.29 o 
  -4  14   3      295.45      301.79     11.34 o 
  -2  14   3      195.11      197.28      9.51 o 
   0  14   3      216.50      206.83      9.53 o 
   2  14   3      418.63      409.40     15.21 o 
   4  14   3      130.33      123.03      8.89 o 
  -3  15   3      120.60      113.12     15.95 o 
  -1  15   3       42.41       36.54      2.85 o 
   1  15   3      118.13      114.63      7.88 o 
   3  15   3      114.72      108.12     10.99 o 
  -2  16   3       45.74       38.61     13.54 o 
   0  16   3      175.08      199.99     11.68 o 
 -10   0   4       18.73       20.98      3.97 o 
  -8   0   4     1041.92     1125.45     34.33 o 
  -6   0   4      805.01      739.56     23.24 o 
  -4   0   4      868.07      958.94     22.57 o 
  -2   0   4     2824.47     2679.10     20.67 o 
   0   0   4      773.84      794.05     15.37 o 
   4   0   4     5292.54     5293.54     79.71 o 
   6   0   4     1572.99     1630.12     31.20 o 
   8   0   4     2348.83     2352.48    108.44 o 
  10   0   4       85.22       57.24     10.54 o 
 -11   1   4      363.14      383.61     17.03 o 
  -9   1   4       86.75       84.16      7.15 o 
  -7   1   4      341.45      331.07     14.48 o 
  -5   1   4      640.18      712.97     23.46 o 
  -3   1   4     5613.84     5428.04     29.53 o 
  -1   1   4     6554.62     6149.07    110.28 o 
   1   1   4      142.25      171.21      5.00 o 
   3   1   4     6790.70     7440.45     79.73 o 
   5   1   4      262.62      248.60      7.01 o 
   7   1   4     2027.21     2081.09     42.71 o 
   9   1   4      586.06      497.76     24.30 o 
 -10   2   4        2.53        2.64      2.40 o 
  -8   2   4      758.73      790.86     19.17 o 
  -6   2   4      707.01      673.95     15.77 o 
  -4   2   4       78.73       78.16      5.01 o 
  -2   2   4     1041.76     1008.34     13.79 o 
   0   2   4      363.43      362.72      8.05 o 
   4   2   4     3921.86     4216.84     77.92 o 
   6   2   4      345.07      317.83     13.67 o 
   8   2   4     1099.28     1043.53     63.38 o 
  10   2   4      132.39       84.94     15.45 o 
 -11   3   4      147.30      143.23      8.54 o 
  -9   3   4      363.97      394.36     16.46 o 
  -7   3   4     1897.51     2007.13     34.04 o 
  -5   3   4      827.16      858.66     15.08 o 
  -3   3   4      265.11      244.99      3.50 o 
  -1   3   4       54.66       58.27      6.47 o 
   1   3   4     1752.11     1675.29     22.78 o 
   3   3   4     4863.14     4907.53     54.38 o 
   5   3   4      774.08      748.36     24.44 o 
   7   3   4      575.65      512.58     19.51 o 
   9   3   4      215.80      209.53     13.56 o 
 -10   4   4       16.77       19.43      2.73 o 
  -8   4   4     1083.04     1138.71     24.11 o 
  -6   4   4     1534.60     1540.47     30.58 o 
  -4   4   4      661.54      672.68      8.43 o 
  -2   4   4     4877.46     4972.12     42.14 o 
   0   4   4     2130.05     2448.01     20.34 o 
   2   4   4     1718.91     1708.19     20.91 o 
   4   4   4      728.36      650.62     20.23 o 
   6   4   4      511.61      505.84     21.31 o 
   8   4   4      494.76      524.21     28.93 o 
  -9   5   4       44.32       35.05      4.94 o 
  -7   5   4     1018.18     1038.39     28.81 o 
  -5   5   4      301.26      303.82      7.29 o 
  -3   5   4    10390.09    11005.33    140.66 o 
  -1   5   4     7543.88     7871.79     84.84 o 
   1   5   4      164.22      172.47      6.32 o 
   3   5   4      978.05      949.26     29.41 o 
   5   5   4      543.13      562.53     19.67 o 
   7   5   4      222.82      207.22     18.78 o 
   9   5   4       93.32       86.40      8.03 o 
 -10   6   4       66.34       63.68      5.62 o 
  -8   6   4      250.97      238.46      9.56 o 
  -6   6   4      440.61      422.13     14.07 o 
  -4   6   4     2373.00     2501.59     27.62 o 
  -2   6   4     4006.84     4079.82     58.51 o 
   0   6   4     3912.76     4003.17     26.32 o 
   2   6   4     1028.07     1019.50     30.72 o 
   4   6   4      335.97      327.48     24.78 o 
   6   6   4      109.62      113.70     12.47 o 
   8   6   4       70.08       77.27      7.46 o 
  -9   7   4      100.23       92.43      6.32 o 
  -7   7   4      259.61      248.48      8.42 o 
  -5   7   4     1718.82     1752.93     29.99 o 
  -3   7   4     1015.96      992.69     16.38 o 
  -1   7   4      405.11      411.80     10.03 o 
   1   7   4     1013.81     1092.68     23.20 o 
   3   7   4      108.57      117.32     15.35 o 
   5   7   4      248.67      236.84     19.37 o 
   7   7   4      104.59       99.49      9.64 o 
   9   7   4       86.56       90.09      9.82 o 
  -8   8   4       17.42       18.12      3.17 o 
  -6   8   4      145.63      151.74      6.33 o 
  -4   8   4       29.21       33.84      2.18 o 
  -2   8   4      231.07      218.61      4.88 o 
   0   8   4      521.12      509.77      9.87 o 
   2   8   4      204.57      212.82     10.08 o 
   4   8   4       55.22       45.73      5.40 o 
   6   8   4       62.86       68.20      7.46 o 
   8   8   4       77.28       77.59     12.24 o 
  -9   9   4      138.98      136.01      8.02 o 
  -7   9   4      131.27      128.27      7.82 o 
  -5   9   4      157.34      159.15      6.02 o 
  -3   9   4      703.08      709.74     13.50 o 
  -1   9   4      361.52      343.07     12.54 o 
   1   9   4       83.11       80.52      7.30 o 
   3   9   4      498.68      498.39     17.40 o 
   5   9   4     1038.42     1110.90     39.89 o 
   7   9   4      245.50      251.43     14.43 o 
  -8  10   4      137.24      128.63      7.69 o 
  -6  10   4      634.90      642.68     23.40 o 
  -4  10   4      611.91      611.76     14.61 o 
  -2  10   4      528.02      511.75      9.41 o 
   0  10   4      764.76      770.68     15.36 o 
   2  10   4      519.35      529.73     16.00 o 
   4  10   4      182.21      178.36      8.15 o 
   6  10   4      333.56      343.93     26.54 o 
  -7  11   4      165.80      147.91      6.11 o 
  -5  11   4        7.29       12.34      1.80 o 
  -3  11   4      315.90      300.06     11.95 o 
  -1  11   4      878.93      832.74     17.92 o 
   1  11   4     1015.23     1009.17     18.39 o 
   3  11   4      322.20      312.65     12.90 o 
   5  11   4      267.20      245.30     20.13 o 
   7  11   4       72.93       70.78     11.40 o 
  -6  12   4      221.07      216.10      9.26 o 
  -4  12   4      504.45      489.86     14.86 o 
  -2  12   4      146.77      129.87      6.63 o 
   0  12   4       36.23       39.61      2.90 o 
   2  12   4       43.95       50.37      4.70 o 
   4  12   4      605.82      597.65     20.76 o 
   6  12   4      952.93     1006.30     38.25 o 
  -5  13   4       14.03       13.19      2.39 o 
  -3  13   4       58.87       59.66      6.58 o 
  -1  13   4       78.32       73.03      4.58 o 
   1  13   4      474.01      450.96     13.77 o 
   3  13   4      340.61      337.89     17.41 o 
   5  13   4      406.43      414.80     13.01 o 
  -4  14   4      118.77       90.38     11.13 o 
  -2  14   4      336.67      311.34     18.45 o 
   0  14   4      245.71      243.15      9.76 o 
   2  14   4      318.93      371.19     19.81 o 
   4  14   4      549.82      584.64     17.32 o 
  -3  15   4      333.16      354.39     19.49 o 
  -1  15   4      658.94      689.90     16.56 o 
   1  15   4      304.91      317.60      9.33 o 
   3  15   4      203.75      196.44     15.63 o 
  -2  16   4       73.23       57.73      6.78 o 
   0  16   4       49.56       41.88      5.05 o 
 -11   1   5       96.79       89.69      6.42 o 
  -9   1   5      140.40      144.11     11.48 o 
  -7   1   5      128.57      139.19     10.21 o 
  -5   1   5      265.78      259.84      9.26 o 
  -3   1   5     1050.27     1025.77      8.99 o 
  -1   1   5     1884.39     1776.87     32.89 o 
   1   1   5     1506.16     1607.59     19.06 o 
   3   1   5      550.82      588.53     10.39 o 
   5   1   5      564.08      529.42     26.89 o 
   7   1   5      344.51      323.51     12.73 o 
   9   1   5        2.89        1.85      0.85 o 
 -10   2   5       10.76        6.15      1.83 o 
  -8   2   5      182.58      177.75     10.99 o 
  -6   2   5      707.08      773.94     17.17 o 
  -4   2   5     2583.38     2672.24     20.08 o 
  -2   2   5     5042.75     4867.38     37.14 o 
   2   2   5     1195.20     1455.44     18.07 o 
   4   2   5      177.51      151.67      8.25 o 
   6   2   5      846.93      847.68     24.44 o 
   8   2   5       98.95       67.09     16.12 o 
 -11   3   5       28.62       27.66      3.59 o 
  -9   3   5      115.68      108.47      8.32 o 
  -7   3   5      496.31      463.70     21.41 o 
  -5   3   5      207.90      224.74      5.57 o 
  -3   3   5     6123.93     6436.33     40.09 o 
  -1   3   5     8017.16     8096.64     86.95 o 
   1   3   5     3053.89     3489.47     39.85 o 
   3   3   5      285.98      299.35     11.99 o 
   5   3   5      213.77      191.33     13.15 o 
   7   3   5      154.21      159.14     13.11 o 
   9   3   5      199.08      176.33     14.22 o 
 -10   4   5       52.58       47.57      3.94 o 
  -8   4   5     1227.23     1345.93     27.65 o 
  -6   4   5     1439.95     1521.52     18.46 o 
  -4   4   5      336.30      330.72      6.93 o 
  -2   4   5     1081.47      938.69     30.15 o 
   0   4   5     1805.39     2207.16     18.78 o 
   2   4   5     5719.84     6303.63     70.27 o 
   4   4   5     3574.62     3751.88     58.02 o 
   6   4   5      777.88      769.07     31.51 o 
   8   4   5       98.23       83.63     10.94 o 
  -9   5   5      125.22      133.61     11.93 o 
  -7   5   5      400.11      412.89     11.37 o 
  -5   5   5     1288.36     1415.70     12.74 o 
  -3   5   5    10678.18    11076.94    237.49 o 
  -1   5   5     2806.82     2940.37     38.85 o 
   1   5   5     1169.82     1080.03     22.53 o 
   3   5   5     1509.38     1490.07     25.78 o 
   5   5   5      213.34      243.51     18.50 o 
   7   5   5      193.25      183.88     12.27 o 
   9   5   5      119.82       98.52     11.52 o 
 -10   6   5      135.79      137.03     12.49 o 
  -8   6   5      488.51      520.06     16.35 o 
  -6   6   5      267.77      273.66     10.16 o 
  -4   6   5     4053.89     4213.77     49.78 o 
  -2   6   5     3738.93     3761.69     53.29 o 
   0   6   5      467.79      431.42     19.79 o 
   2   6   5     1718.62     1785.09     33.16 o 
   4   6   5     1149.18     1199.73     26.99 o 
   6   6   5       43.01       37.66      4.16 o 
   8   6   5      145.08      152.70     15.01 o 
  -9   7   5      258.56      285.82      6.54 o 
  -7   7   5      484.11      482.20     16.02 o 
  -5   7   5     2186.00     2225.30     21.93 o 
  -3   7   5     4277.17     4333.74     38.56 o 
  -1   7   5      454.64      430.71      7.49 o 
   1   7   5     1059.14     1089.26     23.62 o 
   3   7   5      841.56      829.85     28.10 o 
   5   7   5       22.82       32.88      4.18 o 
   7   7   5      920.95      861.86     48.90 o 
  -8   8   5      942.13     1037.31     47.53 o 
  -6   8   5      482.24      491.25     16.74 o 
  -4   8   5     1064.99     1065.10     12.43 o 
  -2   8   5     2157.32     2140.25     44.78 o 
   0   8   5      927.02      927.29     23.99 o 
   2   8   5     2307.43     2444.49     82.08 o 
   4   8   5     1025.34     1023.80     31.86 o 
   6   8   5      245.75      228.40     23.79 o 
   8   8   5      479.77      520.48     29.37 o 
  -9   9   5      217.92      194.51      7.81 o 
  -7   9   5      990.40     1061.35     28.29 o 
  -5   9   5     1313.76     1296.73     19.10 o 
  -3   9   5     2203.31     2237.02     26.01 o 
  -1   9   5      916.75      929.42     26.04 o 
   1   9   5      828.48      806.27     20.17 o 
   5   9   5      151.49      151.93     15.12 o 
   7   9   5      553.50      588.95     46.52 o 
  -8  10   5      129.44      119.51     11.74 o 
  -6  10   5      307.06      285.92     10.99 o 
  -4  10   5     1850.27     1948.39     33.16 o 
  -2  10   5     3485.74     3678.86     60.93 o 
   0  10   5     1069.80     1130.97     21.74 o 
   2  10   5     1354.91     1404.97     30.33 o 
   4  10   5     1695.73     1790.20    149.14 o 
   6  10   5      461.44      460.43     29.82 o 
  -7  11   5      851.63      878.15     81.40 o 
  -5  11   5      270.33      242.75     10.71 o 
  -3  11   5       38.86       36.82      3.16 o 
  -1  11   5      264.81      227.51     13.48 o 
   1  11   5     1524.80     1527.62     34.12 o 
   3  11   5     1434.47     1561.66     51.79 o 
   5  11   5      209.34      207.61     11.47 o 
   7  11   5       85.56       69.96      7.34 o 
  -6  12   5       38.19       27.97      4.44 o 
  -4  12   5      333.85      324.34     11.63 o 
  -2  12   5      601.62      542.93     21.31 o 
   0  12   5      206.74      192.85      7.35 o 
   2  12   5      130.28      135.76     12.30 o 
   4  12   5        7.71        6.79      1.84 o 
   6  12   5      387.64      369.03     17.38 o 
  -5  13   5       93.66       67.99      7.51 o 
  -3  13   5      364.77      372.79     13.24 o 
  -1  13   5      301.91      295.59     10.50 o 
   1  13   5       70.52       71.51      6.31 o 
   3  13   5       51.55       44.42      3.70 o 
   5  13   5      115.05       98.59     15.57 o 
  -4  14   5       61.35       51.97      6.18 o 
  -2  14   5      241.60      226.65     13.07 o 
   0  14   5      383.63      391.17     15.15 o 
   2  14   5      228.00      214.88     21.48 o 
   4  14   5        5.89       12.22      3.08 o 
  -3  15   5       74.61       64.94      6.75 o 
  -1  15   5      270.38      275.28     16.43 o 
   1  15   5      205.54      221.45     18.33 o 
   3  15   5       22.10       25.24      4.19 o 
   0  16   5      540.78      543.94     47.17 o 
 -10   0   6      739.91      775.70     49.93 o 
  -8   0   6     2261.64     2391.95     81.65 o 
  -6   0   6     1133.34     1198.62     68.70 o 
  -4   0   6      123.17      101.29      7.12 o 
  -2   0   6      584.52      593.31     11.33 o 
   4   0   6      776.33      859.90     26.14 o 
   8   0   6     1047.72     1054.80     48.39 o 
 -11   1   6       38.69       33.78      4.52 o 
  -9   1   6      963.24     1060.42     35.97 o 
  -7   1   6     1257.45     1311.19     19.56 o 
  -5   1   6      114.39      113.07      6.73 o 
  -3   1   6     2955.68     2753.27     17.79 o 
  -1   1   6      221.44      242.86      5.97 o 
   3   1   6     2495.20     2645.40     41.29 o 
   5   1   6      724.37      752.19     18.55 o 
   7   1   6      910.88      872.44     23.76 o 
   9   1   6      101.83       79.61     14.14 o 
 -10   2   6      264.83      245.85      9.94 o 
  -8   2   6     1001.42     1010.49     22.32 o 
  -6   2   6      433.35      438.86     15.60 o 
  -4   2   6     6984.81     7075.11     79.59 o 
  -2   2   6    17176.78    19831.56    691.83 o 
   2   2   6     1017.37     1049.81     22.39 o 
   4   2   6      702.85      733.28     24.35 o 
   6   2   6     2154.51     2269.17     65.20 o 
   8   2   6      820.47      764.07     37.12 o 
 -11   3   6       46.96       39.48      7.13 o 
  -9   3   6      353.71      377.15     15.31 o 
  -7   3   6     1287.18     1317.05     24.85 o 
  -5   3   6     1350.17     1471.62     16.20 o 
  -3   3   6     2943.24     2853.68     34.06 o 
  -1   3   6     1921.04     2102.18     27.72 o 
   1   3   6     7340.60     8465.25     92.62 o 
   3   3   6     4564.14     4685.15     72.68 o 
   5   3   6     1644.40     1776.47     35.26 o 
   7   3   6      554.23      527.37     26.08 o 
   9   3   6        1.19        4.92      2.98 o 
 -10   4   6      184.95      161.79     12.73 o 
  -8   4   6      240.82      229.20     20.84 o 
  -6   4   6      330.45      304.41     11.19 o 
  -4   4   6      761.65      828.87     12.70 o 
  -2   4   6     4277.93     4357.23     33.72 o 
   0   4   6      187.75      231.87      5.87 o 
   4   4   6      373.36      389.71     22.34 o 
   6   4   6      575.20      622.15     22.66 o 
   8   4   6      536.36      503.70     33.32 o 
  -9   5   6       71.11       63.88      4.43 o 
  -7   5   6      658.19      648.90     19.26 o 
  -5   5   6      117.86      119.62      7.82 o 
  -3   5   6     1957.86     1961.34     37.78 o 
  -1   5   6      571.08      576.90     12.64 o 
   1   5   6      438.23      492.99     16.61 o 
   3   5   6      299.15      275.45     14.78 o 
   5   5   6      147.24      142.80     16.08 o 
   7   5   6      148.75      152.17     18.98 o 
   9   5   6       18.26       12.70      3.87 o 
 -10   6   6       95.90       94.19     10.19 o 
  -8   6   6      168.19      166.33      8.78 o 
  -6   6   6       27.50       25.15      2.30 o 
  -4   6   6      689.71      653.21     13.38 o 
  -2   6   6      396.07      414.81      9.79 o 
   0   6   6      691.58      684.63     35.52 o 
   2   6   6      438.65      429.34     15.07 o 
   4   6   6       16.08       22.51      3.80 o 
   6   6   6      185.16      181.84     13.15 o 
   8   6   6       15.34       17.08      3.70 o 
  -9   7   6      145.97      136.04      7.63 o 
  -7   7   6       39.84       39.43      3.16 o 
  -5   7   6      773.22      797.83     13.68 o 
  -3   7   6      668.87      606.60      9.41 o 
  -1   7   6      669.37      620.91     19.55 o 
   1   7   6     1575.51     1664.16     19.76 o 
   3   7   6      388.42      420.63     25.78 o 
   5   7   6       67.97       71.67      7.32 o 
   7   7   6       40.48       42.17      5.74 o 
  -8   8   6      152.69      171.36     10.82 o 
  -6   8   6      500.13      517.60     15.96 o 
  -4   8   6     1757.89     1814.17     17.60 o 
  -2   8   6      177.05      165.87      7.84 o 
   0   8   6      293.27      283.17      8.83 o 
   2   8   6      400.22      386.59     15.32 o 
   4   8   6     1049.44     1068.17     32.95 o 
   6   8   6      440.11      434.61     22.09 o 
   8   8   6       63.83       49.13     10.09 o 
  -9   9   6      130.10      107.25     15.04 o 
  -7   9   6       26.92       24.77      2.18 o 
  -5   9   6      449.87      428.34     12.00 o 
  -3   9   6      744.42      724.10     12.06 o 
  -1   9   6     2853.37     2953.72     54.97 o 
   1   9   6     1478.46     1613.15     24.54 o 
   3   9   6      100.86       98.15      8.60 o 
   5   9   6      124.38      128.92     15.69 o 
   7   9   6      191.79      173.50     20.68 o 
  -8  10   6      141.67      120.97      8.10 o 
  -6  10   6      768.90      775.55     25.62 o 
  -4  10   6     1372.18     1358.43     30.13 o 
  -2  10   6      462.73      429.55     12.84 o 
   0  10   6      646.79      659.25     20.78 o 
   2  10   6      408.99      356.00     15.43 o 
   4  10   6     1519.00     1635.79     78.02 o 
   6  10   6      278.89      251.80     16.63 o 
  -7  11   6       89.55       64.41      5.82 o 
  -5  11   6      114.93      113.47      6.94 o 
  -3  11   6      111.58      113.50      6.93 o 
  -1  11   6      283.95      267.92      9.89 o 
   1  11   6      479.51      473.33     18.68 o 
   3  11   6      874.50      916.42     33.58 o 
   5  11   6      267.76      259.33     16.20 o 
  -6  12   6       15.37        8.96      2.52 o 
  -4  12   6      222.54      230.85      8.55 o 
  -2  12   6      383.06      384.68     13.39 o 
   0  12   6      359.59      345.48     16.90 o 
   2  12   6      404.30      419.09     20.08 o 
   4  12   6      339.03      319.07     30.44 o 
   6  12   6       27.86       25.44      6.78 o 
  -5  13   6      304.00      279.93     19.72 o 
  -3  13   6      766.47      769.12     21.10 o 
  -1  13   6      360.16      333.63     12.26 o 
   1  13   6       21.23       17.89      2.11 o 
   3  13   6      260.35      264.26     16.64 o 
   5  13   6       28.53       29.87      4.08 o 
  -4  14   6      177.60      168.19      9.24 o 
  -2  14   6       86.07       81.18      8.85 o 
   0  14   6       52.38       49.00      4.76 o 
   2  14   6      168.68      156.94     13.22 o 
   4  14   6       36.93       34.44      4.83 o 
  -3  15   6      116.77      100.88     12.81 o 
  -1  15   6       20.54       18.48      1.72 o 
   1  15   6      113.39      109.61     13.89 o 
 -11   1   7       22.75       22.06      2.85 o 
  -9   1   7       86.91       88.32     11.15 o 
  -7   1   7      209.73      223.23     27.99 o 
  -5   1   7       34.03       44.95      2.76 o 
  -3   1   7      122.32      134.11      4.00 o 
  -1   1   7     1444.80     1625.20     19.69 o 
   5   1   7      159.34      157.90     15.75 o 
   7   1   7       31.33       25.18      3.19 o 
   9   1   7       98.21       61.64     11.61 o 
 -10   2   7       11.49        8.16      2.98 o 
  -8   2   7       23.90       21.05      2.98 o 
  -6   2   7      153.05      162.54      7.76 o 
  -4   2   7      835.66      852.09     10.55 o 
  -2   2   7      220.87      218.26      3.91 o 
   2   2   7      651.55      822.59     27.35 o 
   4   2   7       36.40       46.93      7.81 o 
   6   2   7      586.23      635.41     24.10 o 
   8   2   7      170.94      168.53     20.54 o 
  -9   3   7       62.97       58.02      3.78 o 
  -7   3   7      308.87      307.38      8.45 o 
  -5   3   7     1438.95     1440.68     15.21 o 
  -3   3   7      149.18      117.52      4.62 o 
  -1   3   7      341.92      360.18     12.68 o 
   3   3   7     1014.38     1174.52     68.31 o 
   5   3   7       10.35       15.47      2.41 o 
   7   3   7       52.13       48.23      6.91 o 
   9   3   7       18.36       16.16      4.28 o 
 -10   4   7      184.60      186.91     13.42 o 
  -8   4   7       48.71       48.03      3.81 o 
  -6   4   7      834.21      820.78     15.27 o 
  -4   4   7      516.29      479.53     14.03 o 
  -2   4   7      697.50      712.62     15.33 o 
   0   4   7     2536.01     2633.48     31.10 o 
   2   4   7     2500.27     2696.38     43.12 o 
   4   4   7      546.69      564.84     25.09 o 
   6   4   7      342.86      361.30     25.41 o 
   8   4   7      167.81      138.37     15.01 o 
  -9   5   7      227.62      233.09     11.31 o 
  -7   5   7      468.55      457.77     13.18 o 
  -5   5   7     3091.57     3161.44     29.94 o 
  -3   5   7     2210.64     2254.86     78.76 o 
  -1   5   7      323.41      316.37     12.97 o 
   1   5   7     1409.57     1447.13     25.01 o 
   3   5   7     1207.46     1136.73     28.75 o 
   5   5   7      928.63      969.38     33.22 o 
   7   5   7      713.31      710.45     34.53 o 
 -10   6   7      457.68      512.39     26.71 o 
  -8   6   7      982.27     1088.35     29.68 o 
  -6   6   7       83.41       74.20      6.02 o 
  -4   6   7     2221.78     2207.57     34.08 o 
  -2   6   7     1191.07     1200.43     68.72 o 
   0   6   7      476.19      458.12     27.66 o 
   2   6   7     2770.90     3159.01     50.73 o 
   4   6   7      532.41      515.71     26.77 o 
   6   6   7      956.87      964.23     46.80 o 
   8   6   7      445.02      399.95     24.06 o 
  -9   7   7      715.37      803.43     38.23 o 
  -7   7   7      266.02      257.34      8.98 o 
  -5   7   7     1309.09     1359.93     21.67 o 
  -3   7   7     2061.50     2199.18     24.63 o 
  -1   7   7      416.22      405.54     16.50 o 
   1   7   7     2084.99     2182.75     30.05 o 
   5   7   7      613.99      649.48     24.65 o 
   7   7   7      816.93      834.16     59.21 o 
  -8   8   7      488.00      455.67     25.30 o 
  -6   8   7     1893.50     1984.73     45.98 o 
  -4   8   7     4053.36     4140.70     70.87 o 
  -2   8   7      533.94      545.18     10.41 o 
   0   8   7     2272.12     2306.30     34.02 o 
   2   8   7     6158.63     6703.93    224.44 o 
   4   8   7     1687.76     1758.52     63.02 o 
   6   8   7        5.24        5.64      3.01 o 
  -9   9   7      435.88      434.17     20.30 o 
  -7   9   7      170.76      163.46      8.55 o 
  -5   9   7      666.83      694.74     12.86 o 
  -3   9   7     1585.60     1586.53     41.57 o 
  -1   9   7      888.31      808.87     31.87 o 
   1   9   7       59.49       60.60      5.25 o 
   3   9   7       51.57       46.72      4.48 o 
   5   9   7     1476.46     1485.23     69.59 o 
   7   9   7     1191.85     1307.85    195.48 o 
  -8  10   7      243.37      226.02     15.07 o 
  -6  10   7       49.61       43.28      3.02 o 
  -4  10   7      693.50      691.64     12.41 o 
  -2  10   7      110.32      115.66     10.42 o 
   0  10   7      627.88      569.64     21.24 o 
   2  10   7      634.58      643.90     18.19 o 
   4  10   7      121.38      119.52     15.05 o 
   6  10   7      448.39      450.26     23.46 o 
  -7  11   7      105.48       75.48      9.16 o 
  -5  11   7      335.48      317.07     10.85 o 
  -3  11   7      386.42      388.24     16.83 o 
  -1  11   7      219.73      218.89     15.63 o 
   1  11   7      960.40      983.83     28.18 o 
   3  11   7       39.63       40.56      5.04 o 
   5  11   7      497.77      493.63     28.14 o 
  -6  12   7       26.85       30.30      3.93 o 
  -4  12   7      571.68      588.11     18.18 o 
  -2  12   7      147.43      151.60      8.10 o 
   0  12   7      251.95      261.17     17.88 o 
   2  12   7      354.88      388.74     25.67 o 
   4  12   7       23.63       21.38      3.23 o 
  -5  13   7      140.49      145.76      8.26 o 
  -3  13   7      271.51      270.35     16.40 o 
  -1  13   7       19.25       18.46      2.59 o 
   1  13   7      237.05      273.04     14.58 o 
   3  13   7      345.81      362.05     13.56 o 
  -4  14   7      136.25      124.06      8.77 o 
  -2  14   7      402.43      413.78     21.06 o 
   0  14   7      489.73      497.17     37.05 o 
   2  14   7      166.59      173.24     14.44 o 
  -3  15   7      166.89      154.61     11.53 o 
  -1  15   7      233.83      225.88     20.83 o 
   1  15   7      131.52      119.05     16.21 o 
 -10   0   8      486.85      535.41     35.06 o 
  -8   0   8      793.80      766.44     33.32 o 
  -6   0   8      700.03      740.23     24.78 o 
  -4   0   8    10920.12    10522.58    594.14 o 
  -2   0   8     3666.15     3437.35     38.78 o 
   6   0   8      221.26      204.26     12.43 o 
 -11   1   8      141.00      145.37      7.72 o 
  -9   1   8     1165.67     1251.98     40.79 o 
  -7   1   8      563.69      586.66     18.93 o 
  -5   1   8     2766.53     2729.79     29.69 o 
  -3   1   8     7801.61     7473.36     58.15 o 
  -1   1   8      787.06      870.13     18.98 o 
   5   1   8      576.02      593.30     25.92 o 
   7   1   8      425.60      373.38     24.23 o 
   9   1   8        7.22        8.23      2.41 o 
 -10   2   8      491.17      545.92     21.75 o 
  -8   2   8     1122.48     1225.15     30.09 o 
  -6   2   8      335.05      335.69     10.83 o 
  -4   2   8     4175.61     4301.85     51.67 o 
  -2   2   8     1405.28     1499.14     13.12 o 
   4   2   8      920.81      997.09     25.45 o 
   6   2   8     1734.15     1733.86     63.91 o 
   8   2   8      181.62      150.31      8.83 o 
  -9   3   8      792.56      870.13     23.65 o 
  -7   3   8      279.25      266.98      8.92 o 
  -5   3   8      930.99      881.88     16.46 o 
  -3   3   8      260.51      241.05      9.67 o 
  -1   3   8     3197.28     3283.10     38.17 o 
   3   3   8      757.69      817.13     25.54 o 
   5   3   8      237.37      270.05     24.86 o 
   7   3   8      149.10      129.83     19.30 o 
 -10   4   8      238.35      263.68     15.54 o 
  -8   4   8       94.27       88.40     12.44 o 
  -6   4   8     1512.68     1548.06     18.30 o 
  -4   4   8     2658.19     2637.87     57.20 o 
  -2   4   8      346.24      343.84     10.33 o 
   2   4   8      201.44      171.92     10.39 o 
   4   4   8      815.76      862.44     29.52 o 
   6   4   8      618.59      647.18     31.96 o 
   8   4   8      190.53      174.55     27.64 o 
  -9   5   8      245.49      270.50      8.19 o 
  -7   5   8       86.32       80.90     11.27 o 
  -5   5   8     1358.30     1276.37     30.83 o 
  -3   5   8      304.07      247.29     12.12 o 
  -1   5   8     1472.83     1500.34     27.03 o 
   3   5   8     1444.07     1604.40     38.69 o 
   5   5   8     1087.73     1061.21     38.45 o 
   7   5   8      240.37      212.76     22.36 o 
 -10   6   8       72.93       87.04      7.54 o 
  -8   6   8      149.09      143.12     10.11 o 
  -6   6   8      348.22      319.00      7.75 o 
  -4   6   8      925.06      872.99     23.43 o 
  -2   6   8      232.87      218.23      9.70 o 
   0   6   8      413.94      386.81     12.55 o 
   2   6   8     1067.27     1057.63     25.43 o 
   4   6   8      834.16      837.68     35.97 o 
   6   6   8      564.58      549.65     44.68 o 
   8   6   8      211.10      180.55     18.80 o 
  -9   7   8       74.76       85.02     10.39 o 
  -7   7   8      180.28      175.66     11.38 o 
  -5   7   8      345.96      346.37     12.00 o 
  -3   7   8      862.02      904.02     25.36 o 
  -1   7   8     1036.45      978.62     23.01 o 
   1   7   8     2652.34     2860.39     40.64 o 
   3   7   8     1474.50     1633.29     49.83 o 
   5   7   8       54.64       54.93      7.56 o 
   7   7   8      176.47      160.00     19.91 o 
  -8   8   8      358.15      364.05     18.27 o 
  -6   8   8      796.41      818.50     24.89 o 
  -4   8   8      291.02      268.56      8.07 o 
  -2   8   8      449.14      447.16     10.75 o 
   0   8   8      472.63      515.27     52.67 o 
   2   8   8      673.34      661.06     21.92 o 
   4   8   8      504.86      494.60     32.00 o 
   6   8   8      250.89      286.40     30.61 o 
  -9   9   8      254.90      261.96     15.27 o 
  -7   9   8       62.11       55.04      5.67 o 
  -5   9   8      267.62      266.55      8.18 o 
  -3   9   8     1661.53     1750.32     35.33 o 
  -1   9   8     1877.20     1862.11     56.89 o 
   1   9   8      601.70      633.22     21.58 o 
   3   9   8      476.75      502.51     19.98 o 
   5   9   8      227.95      214.54     15.19 o 
   7   9   8      211.93      187.53     23.09 o 
  -8  10   8      147.78      131.68      9.84 o 
  -6  10   8     1155.27     1143.41     30.32 o 
  -4  10   8      264.90      262.01      7.82 o 
  -2  10   8      253.95      230.31     18.82 o 
   0  10   8        6.41        5.61      3.05 o 
   2  10   8      178.93      185.16     11.64 o 
   4  10   8      210.04      219.93     14.15 o 
   6  10   8      114.03      117.11     20.11 o 
  -7  11   8      813.84      783.41     30.32 o 
  -5  11   8      805.41      754.24     31.23 o 
  -3  11   8      129.83      116.17      6.91 o 
  -1  11   8      158.40      201.89     21.73 o 
   1  11   8       42.47       47.18      4.37 o 
   3  11   8       96.45      111.69     11.88 o 
   5  11   8       27.82       30.66      3.61 o 
  -6  12   8      449.87      429.40     36.68 o 
  -4  12   8      198.47      182.89     14.33 o 
  -2  12   8      626.27      661.94     32.17 o 
   0  12   8      141.57      166.23     13.91 o 
   2  12   8       50.37       61.13      5.37 o 
   4  12   8       45.35       47.35      5.03 o 
  -5  13   8      233.06      209.19     32.54 o 
  -3  13   8       51.99       50.24      7.29 o 
  -1  13   8      175.09      201.05     17.85 o 
   1  13   8      266.71      256.65     13.81 o 
   3  13   8      238.84      271.69     16.89 o 
  -4  14   8      277.56      250.86     15.73 o 
  -2  14   8      183.04      157.56     30.05 o 
   0  14   8       60.88       59.95      5.35 o 
   2  14   8      100.66       92.81     10.62 o 
  -1  15   8      102.54       90.61     11.90 o 
  -9   1   9      129.86      123.98      9.94 o 
  -7   1   9      409.91      422.21     13.00 o 
  -5   1   9       23.21       18.51      1.49 o 
  -3   1   9      196.65      199.80      6.90 o 
  -1   1   9      175.00      178.29      5.50 o 
   7   1   9       10.98        9.36      1.90 o 
 -10   2   9        7.86       11.70      4.20 o 
  -8   2   9      387.35      384.67     13.47 o 
  -6   2   9      536.27      526.04     12.20 o 
  -4   2   9       51.16       50.87      6.06 o 
  -2   2   9        9.06       13.67      2.24 o 
   4   2   9      506.88      459.54     20.48 o 
   6   2   9      469.49      462.77     29.84 o 
   8   2   9      129.35       97.73     16.20 o 
  -9   3   9      262.20      279.46     24.89 o 
  -7   3   9       97.77       99.81     13.58 o 
  -5   3   9       18.89       20.94      3.19 o 
  -3   3   9       90.13      102.05     13.56 o 
  -1   3   9     2372.34     2645.94     41.64 o 
   3   3   9       10.48       23.05      4.07 o 
   5   3   9      903.79      852.38     31.53 o 
   7   3   9      343.89      264.90     28.79 o 
 -10   4   9       93.91      108.24      8.84 o 
  -8   4   9       74.55       79.31      9.71 o 
  -6   4   9      238.44      252.43      9.23 o 
  -4   4   9     1462.44     1493.11     29.78 o 
  -2   4   9      355.38      348.99     10.05 o 
   0   4   9     2477.99     2339.91     37.34 o 
   2   4   9     1270.37     1295.95     28.85 o 
   4   4   9      298.04      270.03     21.29 o 
   6   4   9      645.12      606.13     38.24 o 
   8   4   9       75.41       66.69     11.32 o 
  -9   5   9      150.78      148.00      7.81 o 
  -7   5   9      256.23      267.08     10.52 o 
  -5   5   9      260.97      279.15     17.54 o 
  -3   5   9      522.05      465.60     27.16 o 
  -1   5   9     2083.35     1981.11     32.73 o 
   3   5   9      628.49      664.99     30.81 o 
   5   5   9      172.74      183.58     20.56 o 
   7   5   9       94.02       99.67     11.99 o 
 -10   6   9       78.64       74.73      8.34 o 
  -8   6   9      107.09      106.18      9.66 o 
  -6   6   9       18.81       21.01      1.73 o 
  -4   6   9      507.00      507.85     14.15 o 
  -2   6   9       93.85       92.31     22.81 o 
   0   6   9     1695.27     1725.53     34.43 o 
   2   6   9      427.17      434.61     20.11 o 
   4   6   9      615.10      580.95     32.02 o 
   6   6   9      528.35      641.67     38.34 o 
  -9   7   9       40.02       43.26      3.46 o 
  -7   7   9      230.90      244.11     10.64 o 
  -5   7   9     1843.93     1943.50     37.88 o 
  -3   7   9      522.14      567.69     13.98 o 
  -1   7   9      846.97      808.18     27.13 o 
   1   7   9      329.62      330.93     15.97 o 
   3   7   9     1334.58     1390.10     47.30 o 
   5   7   9      928.41     1030.18     51.68 o 
   7   7   9       84.67       88.49     15.15 o 
  -8   8   9      115.68      109.04      5.73 o 
  -6   8   9      424.05      420.06     15.58 o 
  -4   8   9      623.62      649.11     28.99 o 
  -2   8   9      956.23      881.87     43.45 o 
   0   8   9     2569.59     2728.41     82.46 o 
   2   8   9      415.48      387.01     13.06 o 
   4   8   9      761.00      804.49     40.02 o 
   6   8   9      137.11      162.99     22.64 o 
  -7   9   9      368.15      386.63     18.80 o 
  -5   9   9     2236.87     2387.99     64.69 o 
  -3   9   9     1088.49     1137.94     23.77 o 
  -1   9   9      161.96      136.00     12.83 o 
   1   9   9      427.30      428.71     16.93 o 
   3   9   9      726.25      755.36     26.71 o 
   5   9   9     1008.23     1147.76     72.36 o 
  -8  10   9      520.15      519.51     23.30 o 
  -6  10   9      494.65      449.78     14.27 o 
  -4  10   9      149.49      158.94     11.33 o 
  -2  10   9      341.68      303.49     15.65 o 
   0  10   9     2586.58     2725.31    120.33 o 
   2  10   9     1772.09     1965.60     65.85 o 
   4  10   9       61.07       49.90      5.10 o 
   6  10   9       47.82       65.56     12.06 o 
  -7  11   9      300.03      298.17     44.13 o 
  -5  11   9      990.55     1007.36     36.54 o 
  -3  11   9     1047.51     1051.35     38.04 o 
  -1  11   9      146.34      155.10     18.77 o 
   1  11   9      452.29      481.35     19.54 o 
   3  11   9      123.93      133.89      8.71 o 
   5  11   9      243.97      266.83     30.18 o 
  -6  12   9      113.44      125.72     15.31 o 
  -4  12   9      420.08      439.78     37.38 o 
  -2  12   9      229.26      225.72     14.28 o 
   0  12   9      242.93      246.01     16.78 o 
   2  12   9      345.74      379.79     28.88 o 
   4  12   9      145.12      165.25     14.11 o 
  -5  13   9      124.21      115.10     22.64 o 
  -3  13   9      107.69      105.05     12.97 o 
  -1  13   9      179.96      204.90     21.02 o 
   1  13   9      302.04      331.77     10.80 o 
   3  13   9      150.82      143.19     11.67 o 
  -4  14   9      283.76      301.64     25.03 o 
  -2  14   9      228.61      211.77     39.99 o 
   0  14   9       13.39       14.75      2.48 o 
   2  14   9      125.63      113.95     14.19 o 
 -10   0  10      633.35      649.26     35.42 o 
  -8   0  10       11.01        6.05      2.41 o 
  -6   0  10     2265.86     2293.46     46.78 o 
  -4   0  10      751.50      689.91     23.96 o 
  -2   0  10      690.90      584.22     18.22 o 
  -9   1  10      243.92      278.39     13.93 o 
  -7   1  10     1076.80     1175.03     25.13 o 
  -5   1  10     2684.07     2656.90     28.53 o 
  -3   1  10      113.09      109.58      6.42 o 
  -1   1  10     1400.27     1352.89     23.39 o 
 -10   2  10      488.72      585.53     19.22 o 
  -8   2  10       69.88       59.45      4.93 o 
  -6   2  10     2576.07     2576.83     55.00 o 
  -4   2  10     1031.41      941.74     26.36 o 
  -2   2  10      830.58      696.13     15.42 o 
   6   2  10      338.06      288.05     18.48 o 
  -9   3  10       64.38       66.17      6.81 o 
  -7   3  10     1421.06     1487.26     31.46 o 
  -5   3  10     3973.11     3970.27     54.67 o 
  -3   3  10      800.69      719.83     20.74 o 
  -1   3  10      576.39      509.22     16.90 o 
   5   3  10      998.53     1008.59     39.18 o 
   7   3  10      134.63       94.97     14.82 o 
 -10   4  10      291.59      331.08     15.89 o 
  -8   4  10       18.76       23.24      2.74 o 
  -6   4  10      759.44      735.54     30.07 o 
  -4   4  10     1266.23     1241.06     17.78 o 
  -2   4  10      113.53       98.27     11.72 o 
   0   4  10     3480.96     3461.60     54.34 o 
   4   4  10      605.74      693.96     37.28 o 
   6   4  10      374.33      320.56     36.68 o 
  -9   5  10      376.28      403.97     26.91 o 
  -7   5  10      260.88      266.75     11.47 o 
  -5   5  10      160.36      160.96      9.42 o 
  -3   5  10      104.27       94.41     16.56 o 
  -1   5  10     1627.34     1470.25     34.29 o 
   3   5  10      163.95      189.59     22.11 o 
   5   5  10     1017.24      960.41     55.88 o 
   7   5  10       32.21       40.08      5.12 o 
  -8   6  10       90.39       77.03      6.79 o 
  -6   6  10       61.11       61.90      5.02 o 
  -4   6  10      524.49      509.68     15.28 o 
  -2   6  10      758.38      777.82     55.90 o 
   0   6  10      527.36      491.71     18.60 o 
   2   6  10      249.46      237.91     17.17 o 
   4   6  10      378.18      375.81     34.87 o 
   6   6  10       63.18       54.69      8.03 o 
  -9   7  10       75.43       76.28     19.34 o 
  -7   7  10       18.54       15.43      1.82 o 
  -5   7  10      141.50      138.95      6.57 o 
  -3   7  10      902.68      901.23     35.11 o 
  -1   7  10      297.53      350.01     34.21 o 
   1   7  10      550.94      602.30     29.23 o 
   3   7  10     1068.74     1177.76     44.33 o 
   5   7  10      103.93      108.06     16.24 o 
   7   7  10      143.82      109.41     16.08 o 
  -8   8  10      367.96      388.50     13.39 o 
  -6   8  10      145.82      143.15      8.47 o 
  -4   8  10        3.46        2.96      0.86 o 
  -2   8  10      130.36      129.91     15.54 o 
   0   8  10      234.03      209.42     11.99 o 
   2   8  10     1357.41     1523.42     38.69 o 
   4   8  10      612.59      608.43     30.50 o 
   6   8  10        3.64        5.73      3.36 o 
  -7   9  10      210.91      209.19      8.61 o 
  -5   9  10      432.50      435.10     15.77 o 
  -3   9  10      730.25      720.11     19.98 o 
  -1   9  10      670.00      601.30     50.41 o 
   1   9  10       31.29       27.24      2.87 o 
   3   9  10       60.30       74.07      7.40 o 
   5   9  10       25.60       24.89      7.18 o 
  -8  10  10      126.00      114.85     11.21 o 
  -6  10  10       28.74       21.34      2.04 o 
  -4  10  10       98.70       95.71      6.38 o 
  -2  10  10       31.59       31.33      3.43 o 
   0  10  10      187.31      202.43     22.39 o 
   2  10  10      490.21      504.40     19.01 o 
   4  10  10      306.93      322.61     11.38 o 
  -7  11  10       49.73       49.89      7.20 o 
  -5  11  10       79.85       75.28      6.49 o 
  -3  11  10      206.97      235.40     26.50 o 
  -1  11  10      276.23      281.81     18.34 o 
   1  11  10      360.56      400.07     23.05 o 
   3  11  10      158.71      173.77     11.01 o 
  -6  12  10      286.15      256.38     20.31 o 
  -4  12  10      225.00      214.79     25.62 o 
  -2  12  10      255.37      265.57     31.81 o 
   0  12  10      280.52      260.86     10.41 o 
   2  12  10      156.59      173.92     16.26 o 
   4  12  10      124.35      130.71     11.43 o 
  -5  13  10      208.48      223.22     13.48 o 
  -3  13  10      774.63      841.44     38.07 o 
  -1  13  10      813.04      861.59     34.25 o 
   1  13  10      369.03      426.94     16.19 o 
  -2  14  10      108.81       88.91     16.33 o 
   0  14  10       84.25      105.28     12.55 o 
  -9   1  11      485.45      485.63     40.80 o 
  -7   1  11      206.88      203.19     10.48 o 
  -5   1  11     1066.86     1058.03     13.07 o 
  -3   1  11      746.85      697.81     15.61 o 
  -1   1  11     1074.09      980.91     29.90 o 
 -10   2  11      312.55      343.75     24.83 o 
  -8   2  11      730.96      788.26     30.84 o 
  -6   2  11      427.21      387.89     18.02 o 
  -4   2  11     1479.61     1425.00     20.37 o 
  -2   2  11     2243.63     2128.91     35.81 o 
  -9   3  11      256.88      240.82      9.15 o 
  -7   3  11       36.44       33.31      2.56 o 
  -5   3  11      651.08      619.12     29.44 o 
  -3   3  11      136.85      144.44     10.22 o 
  -1   3  11      683.05      652.07     20.62 o 
 -10   4  11       14.03       10.23      3.10 o 
  -8   4  11       38.60       36.85      5.95 o 
  -6   4  11      730.22      738.62     19.08 o 
  -4   4  11      293.98      255.94     16.87 o 
  -2   4  11      576.47      508.22     12.10 o 
   0   4  11      381.38      335.41     25.23 o 
   6   4  11       90.31       95.48     10.93 o 
  -9   5  11       29.14       28.83      3.34 o 
  -7   5  11      483.19      477.40     15.28 o 
  -5   5  11      661.19      653.18     17.03 o 
  -3   5  11      160.35      130.73     19.30 o 
  -1   5  11      429.15      396.39     16.32 o 
   5   5  11      488.01      546.48     35.70 o 
   7   5  11       24.13       31.22      6.45 o 
  -8   6  11      107.95      119.13      6.60 o 
  -6   6  11      711.26      776.29     21.51 o 
  -4   6  11        2.18        4.72      2.23 o 
  -2   6  11     1740.73     1590.55     54.76 o 
   0   6  11     1047.09     1085.76     33.51 o 
   4   6  11      535.92      535.01     32.29 o 
   6   6  11      307.77      317.66     16.94 o 
  -9   7  11       93.30       83.84      8.43 o 
  -7   7  11      362.21      391.06     14.06 o 
  -5   7  11      759.89      753.95     38.23 o 
  -3   7  11      117.07      105.81     11.99 o 
  -1   7  11     1494.39     1468.96     43.35 o 
   1   7  11     1040.43     1138.24     35.44 o 
   3   7  11      232.91      264.63     20.94 o 
   5   7  11      423.95      459.69     35.36 o 
  -8   8  11       47.25       43.99      4.05 o 
  -6   8  11      959.29     1012.53     35.86 o 
  -4   8  11      578.07      550.63     22.92 o 
  -2   8  11      212.38      180.39     11.09 o 
   0   8  11      880.87      939.08     34.53 o 
   2   8  11      168.50      202.44     16.64 o 
   4   8  11      506.24      490.06     29.29 o 
   6   8  11      797.12      769.38     50.16 o 
  -7   9  11      324.29      343.82     14.30 o 
  -5   9  11      539.42      553.38     16.00 o 
  -3   9  11      101.35       92.28     10.56 o 
  -1   9  11     1367.96     1364.67     54.14 o 
   1   9  11      877.16      904.14     43.91 o 
   3   9  11        8.16       10.79      2.75 o 
   5   9  11      255.97      262.73     35.18 o 
  -6  10  11      936.77      970.18     35.77 o 
  -4  10  11      259.47      248.49     16.64 o 
  -2  10  11      240.96      254.59     17.09 o 
   0  10  11      215.37      249.13     22.47 o 
   2  10  11      231.91      244.78     13.62 o 
   4  10  11      559.17      625.76     22.54 o 
  -7  11  11      286.00      271.95     22.74 o 
  -5  11  11      640.99      642.63     39.15 o 
  -3  11  11      107.14      124.90     14.30 o 
  -1  11  11      554.04      549.31     29.21 o 
   1  11  11       72.31       81.23      7.68 o 
   3  11  11      267.40      264.06     21.06 o 
  -6  12  11      362.77      336.39     22.90 o 
  -4  12  11      249.92      234.19     41.20 o 
  -2  12  11       69.02       59.42      9.26 o 
   0  12  11      251.70      251.00     30.61 o 
   2  12  11      155.88      173.56     16.80 o 
  -3  13  11      172.71      180.58     41.04 o 
  -1  13  11      801.37      920.70     35.88 o 
   1  13  11      535.77      592.11     38.51 o 
 -10   0  12       52.95       47.67      9.46 o 
  -8   0  12     1023.23     1168.48     53.39 o 
  -6   0  12      936.73      933.63     26.08 o 
  -4   0  12      896.85      888.48     28.85 o 
  -2   0  12     2609.83     2514.58     51.25 o 
  -9   1  12      726.41      752.87     35.44 o 
  -7   1  12     1887.39     2002.48     40.65 o 
  -5   1  12     1013.29      907.42     23.18 o 
  -3   1  12      330.76      280.08     12.09 o 
  -1   1  12     4155.91     4316.52     80.18 o 
 -10   2  12      212.83      230.37     29.04 o 
  -8   2  12       20.97       21.45      2.60 o 
  -6   2  12      279.88      257.65      8.31 o 
  -4   2  12      155.07      152.59     15.47 o 
  -2   2  12     5063.12     4714.31     81.61 o 
  -9   3  12       24.92       27.05      3.82 o 
  -7   3  12      586.16      591.35     18.29 o 
  -5   3  12     1264.36     1218.73     40.79 o 
  -3   3  12       16.35       15.16      2.72 o 
  -1   3  12     1370.78     1316.12     27.13 o 
  -8   4  12       38.55       43.76      4.07 o 
  -6   4  12      799.45      799.39     18.99 o 
  -4   4  12       99.87       84.20     21.45 o 
  -2   4  12      541.97      503.55     12.55 o 
   0   4  12      231.40      259.44     20.56 o 
  -9   5  12       37.62       39.11      3.32 o 
  -7   5  12      399.02      410.54     15.84 o 
  -5   5  12      145.37      160.69      8.27 o 
  -3   5  12      537.82      385.59     20.46 o 
  -1   5  12      973.54      905.93     27.64 o 
  -8   6  12      207.44      210.82     11.01 o 
  -6   6  12      377.12      377.74     15.40 o 
  -4   6  12       70.88       65.22      5.70 o 
  -2   6  12      901.59      808.35     23.30 o 
   0   6  12      475.00      435.12     19.02 o 
   6   6  12        2.85        0.59      2.45 o 
  -9   7  12       42.20       30.74      4.45 o 
  -7   7  12      139.98      151.25     14.20 o 
  -5   7  12      476.52      490.32     30.62 o 
  -3   7  12      416.35      320.16     46.64 o 
  -1   7  12      125.51      115.46     15.31 o 
   1   7  12      363.42      376.10     21.00 o 
   5   7  12      147.23      119.92     20.60 o 
  -8   8  12      168.98      173.77     10.81 o 
  -6   8  12       21.63       16.97      1.92 o 
  -4   8  12       83.38      105.13      9.39 o 
  -2   8  12       92.33       77.03     16.91 o 
   0   8  12      443.54      408.56     22.53 o 
   2   8  12      462.57      449.98     23.09 o 
   4   8  12       85.36       88.11     12.12 o 
  -7   9  12       13.82       20.50      2.88 o 
  -5   9  12      213.00      206.79      9.78 o 
  -3   9  12      742.10      747.50     25.26 o 
  -1   9  12       75.92      102.55     12.85 o 
   1   9  12      521.44      538.23     26.02 o 
   3   9  12       77.07       99.40      8.18 o 
   5   9  12       59.08       55.37     10.83 o 
  -6  10  12      110.26      108.43      6.63 o 
  -4  10  12      872.13      848.18     27.31 o 
  -2  10  12      743.42      748.55     35.68 o 
   0  10  12      253.32      275.96     25.51 o 
   2  10  12      326.56      394.17     33.91 o 
   4  10  12       33.14       38.42      5.54 o 
  -5  11  12      194.94      198.87     16.11 o 
  -3  11  12      267.07      295.03     25.70 o 
  -1  11  12       38.15       35.00      4.85 o 
   1  11  12      554.75      582.36     37.54 o 
   3  11  12      177.81      160.98     14.16 o 
  -4  12  12       33.74       27.82      9.03 o 
  -2  12  12       56.44       53.37      7.12 o 
   0  12  12      181.24      192.57     20.72 o 
   2  12  12      329.24      437.79     44.30 o 
  -3  13  12      198.05      211.65     29.09 o 
  -1  13  12      432.92      516.59     33.22 o 
  -9   1  13      145.69      152.90     13.24 o 
  -7   1  13      519.69      477.51     15.69 o 
  -5   1  13      497.10      463.81     18.77 o 
  -3   1  13      157.47      160.03      9.58 o 
  -1   1  13      588.65      550.45     13.68 o 
  -8   2  13      199.02      224.94     19.81 o 
  -6   2  13      159.16      173.60      9.45 o 
  -4   2  13     1057.96     1033.97     21.62 o 
  -2   2  13     2428.28     2321.30     33.01 o 
  -9   3  13      454.77      494.55     18.26 o 
  -7   3  13      915.80      925.80     40.75 o 
  -5   3  13      128.35      125.10     11.05 o 
  -3   3  13      242.05      177.83     31.86 o 
  -1   3  13      178.71      164.22     10.13 o 
  -8   4  13      339.96      326.82     12.00 o 
  -6   4  13      986.93      956.40     27.07 o 
  -4   4  13      386.64      331.75     10.26 o 
  -2   4  13      154.07      143.19      8.87 o 
   0   4  13       29.42       30.63      4.88 o 
  -9   5  13       79.32       77.87      5.94 o 
  -7   5  13      657.71      686.01     30.91 o 
  -5   5  13      236.77      216.85     31.72 o 
  -3   5  13      281.55      220.57     13.03 o 
  -1   5  13     1272.30     1219.74     36.57 o 
  -8   6  13      330.37      327.84     18.87 o 
  -6   6  13      912.90      935.77     36.60 o 
  -4   6  13      268.27      245.07     43.12 o 
  -2   6  13     1435.12     1466.47     68.28 o 
   0   6  13     1265.26     1374.81     49.91 o 
  -7   7  13      766.22      858.12     34.60 o 
  -5   7  13      345.85      367.99     18.18 o 
  -3   7  13      236.14      183.55     32.24 o 
  -1   7  13      767.03      712.74     28.47 o 
   1   7  13       24.74       32.65      5.06 o 
  -8   8  13      712.83      725.83     27.73 o 
  -6   8  13     1040.24     1086.78     45.91 o 
  -4   8  13      219.52      210.96     13.41 o 
  -2   8  13      385.45      353.45     29.10 o 
   0   8  13       20.66       28.47      5.35 o 
   2   8  13      841.93      886.82     46.72 o 
  -7   9  13      141.36      150.03      7.59 o 
  -5   9  13        4.85        7.54      1.32 o 
  -3   9  13      735.10      749.98     24.51 o 
  -1   9  13     1624.41     1759.24     84.43 o 
   1   9  13      361.95      344.88     25.87 o 
   3   9  13       93.70       93.82      8.51 o 
  -6  10  13      402.59      405.08     13.38 o 
  -4  10  13        5.08        6.05      1.38 o 
  -2  10  13      539.63      524.32     33.45 o 
   0  10  13      794.90      855.85     53.64 o 
   2  10  13       73.14       80.25     11.34 o 
  -5  11  13       83.42       82.60     17.78 o 
  -3  11  13      478.66      611.86     40.84 o 
  -1  11  13      501.75      572.41     36.75 o 
  -4  12  13       95.72       98.39      9.43 o 
  -2  12  13      195.20      216.38     22.39 o 
   0  12  13       41.41       55.90      7.26 o 
  -8   0  14      355.90      405.54     40.02 o 
  -6   0  14      244.16      223.63     11.91 o 
  -4   0  14     3117.49     3113.81     88.11 o 
  -9   1  14      152.09      182.46     13.25 o 
  -7   1  14     2049.80     2165.40     73.68 o 
  -5   1  14     1058.05     1047.84     37.64 o 
  -3   1  14     1298.56     1157.14     58.15 o 
  -1   1  14      272.38      252.38      9.71 o 
  -8   2  14      250.44      271.62     15.48 o 
  -6   2  14      307.60      302.84     16.52 o 
  -4   2  14     1178.36     1059.85     27.57 o 
  -2   2  14     2761.11     2683.38     54.70 o 
  -9   3  14      385.66      429.89     19.72 o 
  -7   3  14      403.18      409.52     15.82 o 
  -5   3  14       12.08        8.13      1.41 o 
  -3   3  14     1169.38     1039.84     22.06 o 
  -1   3  14      720.88      701.88     34.90 o 
  -8   4  14      391.29      417.22     21.99 o 
  -6   4  14      384.61      369.87     19.67 o 
  -4   4  14      209.83      191.39     17.48 o 
  -2   4  14      415.45      378.78     15.11 o 
   0   4  14       49.92       66.62     10.89 o 
  -7   5  14      109.14      109.82      6.66 o 
  -5   5  14      272.17      206.55     46.70 o 
  -3   5  14     1207.16     1039.89     71.89 o 
  -1   5  14     1292.57     1210.29     44.98 o 
   1   5  14      142.64      159.70     21.14 o 
  -8   6  14      468.20      506.19     18.59 o 
  -6   6  14      532.06      511.20     18.42 o 
  -4   6  14      244.17      197.86     10.59 o 
  -2   6  14      106.85       93.07      6.45 o 
   0   6  14      192.14      215.15     21.61 o 
  -7   7  14       79.17      101.52      6.68 o 
  -5   7  14      300.68      313.75     15.14 o 
  -3   7  14      187.16      148.68     44.64 o 
  -1   7  14       93.51      104.46     13.90 o 
   1   7  14       15.87       18.90      6.01 o 
  -6   8  14       77.92       65.12      5.49 o 
  -4   8  14        8.04        5.84      2.60 o 
  -2   8  14       91.51       89.47     13.34 o 
   0   8  14      144.17      146.73     15.43 o 
   2   8  14       11.96       18.86      4.24 o 
  -7   9  14       38.62       38.19      5.55 o 
  -5   9  14        7.17        8.00      2.74 o 
  -3   9  14       58.03       77.39      8.55 o 
  -1   9  14      243.83      253.58     15.99 o 
   1   9  14      139.46      175.36     15.17 o 
   3   9  14      127.98      165.19     18.40 o 
  -6  10  14       60.26       64.95      9.21 o 
  -4  10  14      193.79      251.21     34.00 o 
  -2  10  14       78.55      104.52     10.93 o 
   0  10  14      235.94      259.40     28.38 o 
   2  10  14       30.02       43.21      8.35 o 
  -3  11  14       88.51       90.17      9.62 o 
  -1  11  14      287.01      272.61     20.76 o 
   1  11  14      305.33      373.71     37.75 o 
  -2  12  14      152.42      192.17     23.75 o 
  -9   1  15       31.24       29.06      4.01 o 
  -7   1  15       20.58       19.08      1.78 o 
  -5   1  15        7.36        7.00      2.05 o 
  -3   1  15      281.67      253.70     14.65 o 
  -1   1  15      385.21      387.42     42.02 o 
  -8   2  15       71.96       73.41      6.00 o 
  -6   2  15       20.05       18.59      1.65 o 
  -4   2  15       55.71       58.15      4.31 o 
  -2   2  15     1072.78     1025.37     25.91 o 
   0   2  15      656.49      715.10     26.95 o 
  -9   3  15      223.60      247.39     18.14 o 
  -7   3  15      218.70      224.25     10.40 o 
  -5   3  15      140.77      123.86     19.40 o 
  -3   3  15      417.47      367.26     15.09 o 
  -1   3  15      886.84      873.52     23.40 o 
  -8   4  15      382.61      415.55     13.88 o 
  -6   4  15      240.83      211.94     15.96 o 
  -4   4  15      453.55      390.66     21.24 o 
  -2   4  15     1056.14      978.39     43.34 o 
   0   4  15      194.47      259.56     29.52 o 
  -7   5  15      333.16      331.58     14.23 o 
  -5   5  15        7.09        8.48      2.06 o 
  -3   5  15      653.07      583.60     20.73 o 
  -1   5  15      312.84      298.38     19.69 o 
   1   5  15      667.38      671.12     31.96 o 
  -8   6  15      553.46      580.04     30.31 o 
  -6   6  15      206.49      206.07      6.89 o 
  -4   6  15      328.64      276.08     37.73 o 
  -2   6  15      543.54      489.09     21.05 o 
   0   6  15        9.64       14.49      3.09 o 
   2   6  15      315.98      397.40     34.08 o 
  -7   7  15      247.77      261.55     15.31 o 
  -5   7  15       81.87       70.33      8.37 o 
  -3   7  15      830.02      792.33     46.01 o 
  -1   7  15      408.23      384.61     36.71 o 
   1   7  15      278.06      291.65     12.66 o 
  -6   8  15      122.94      121.02      7.22 o 
  -4   8  15      812.94      852.01     38.73 o 
  -2   8  15     1301.15     1522.63     71.12 o 
   0   8  15       67.52       98.31     11.22 o 
   2   8  15      164.38      178.39     19.53 o 
  -5   9  15       89.57       92.04      6.84 o 
  -3   9  15      558.50      567.18     40.98 o 
  -1   9  15       63.24       61.94      7.43 o 
   1   9  15      473.33      561.67     42.73 o 
  -4  10  15      303.62      368.35     27.82 o 
  -2  10  15      546.06      544.23     22.55 o 
   0  10  15      380.52      411.21     27.03 o 
  -3  11  15      416.31      511.56     45.40 o 
  -1  11  15      129.17      151.28     15.27 o 
  -8   0  16      222.23      216.37     17.66 o 
  -6   0  16      214.66      214.69     14.24 o 
  -4   0  16     1606.88     1618.50     75.86 o 
  -2   0  16     2592.81     2801.36    129.44 o 
  -7   1  16      241.55      233.81     16.96 o 
  -5   1  16      399.34      409.20     19.99 o 
  -3   1  16      614.99      595.03     24.49 o 
  -1   1  16      246.32      252.27     23.59 o 
  -8   2  16      466.96      511.26     23.00 o 
  -6   2  16       13.91       12.23      2.78 o 
  -4   2  16      663.36      630.53     26.15 o 
  -2   2  16       79.87       82.64      8.41 o 
   0   2  16      496.58      494.40     24.71 o 
  -7   3  16      211.17      207.72     12.95 o 
  -5   3  16      374.34      336.36     40.02 o 
  -3   3  16     1316.27     1248.88     42.16 o 
  -1   3  16      126.50      142.23     15.03 o 
  -8   4  16      498.77      544.92     23.54 o 
  -6   4  16      139.01      123.87      6.38 o 
  -4   4  16      397.32      356.74     16.47 o 
  -2   4  16      306.48      296.76     52.13 o 
   0   4  16      150.46      182.91     17.21 o 
  -7   5  16      248.50      264.83     14.06 o 
  -5   5  16      107.04       86.68      5.08 o 
  -3   5  16      426.78      376.99     30.14 o 
  -1   5  16      113.00      116.98     13.12 o 
   1   5  16      346.03      434.71     35.14 o 
  -6   6  16       81.09       79.60      5.25 o 
  -4   6  16      301.53      334.46     25.80 o 
  -2   6  16      396.24      391.44     14.73 o 
   0   6  16      109.72      124.83     15.52 o 
   2   6  16       27.36       30.11      4.43 o 
  -5   7  16       96.63       78.03      6.89 o 
  -3   7  16      451.28      457.42     39.01 o 
  -1   7  16      138.16      137.60     22.36 o 
   1   7  16       22.11       31.92      5.14 o 
  -6   8  16      220.67      219.62     11.45 o 
  -4   8  16       61.98       54.89      6.05 o 
  -2   8  16        7.66       11.13      4.59 o 
   0   8  16        8.90       10.15      3.09 o 
   2   8  16       59.62       57.61      9.54 o 
  -5   9  16      110.03      120.18     12.35 o 
  -3   9  16       36.59       44.62      6.53 o 
  -1   9  16      125.09      186.90     19.78 o 
   1   9  16        5.30        2.46      3.46 o 
  -2  10  16      209.87      290.93     30.15 o 
  -7   1  17      302.42      308.71     15.09 o 
  -5   1  17      344.23      323.10     15.58 o 
  -3   1  17      344.14      308.32     13.29 o 
  -1   1  17       52.39       54.80      5.23 o 
  -8   2  17       66.61       67.98      5.41 o 
  -6   2  17       35.57       39.77      5.19 o 
  -4   2  17      791.98      745.61     25.69 o 
  -2   2  17      345.98      340.90     17.59 o 
   0   2  17      139.79      180.21     19.93 o 
  -7   3  17      225.30      209.33     20.14 o 
  -5   3  17       57.69       48.79      5.92 o 
  -3   3  17      299.35      279.61     15.36 o 
  -1   3  17      359.60      399.43     17.77 o 
   1   3  17      460.51      574.08     52.81 o 
  -6   4  17      215.27      172.61     23.46 o 
  -4   4  17     1353.39     1246.29     89.10 o 
  -2   4  17      714.88      668.79     22.20 o 
   0   4  17       31.37       23.86      4.94 o 
  -7   5  17       20.99       17.28      3.30 o 
  -5   5  17      401.14      417.74     37.48 o 
  -3   5  17     1040.28     1048.22     45.84 o 
  -1   5  17      224.21      258.15      8.58 o 
   1   5  17      174.38      205.52     22.58 o 
  -6   6  17       37.64       34.03      3.77 o 
  -4   6  17      679.14      676.45     27.60 o 
  -2   6  17      136.66      117.05      6.14 o 
   0   6  17      494.50      509.86     22.09 o 
   2   6  17      653.87      830.31     62.07 o 
  -5   7  17      592.29      642.42     33.02 o 
  -3   7  17      732.27      731.37     29.70 o 
  -1   7  17       80.47       78.57     13.01 o 
   1   7  17      719.43      744.23     51.33 o 
  -4   8  17      720.51      888.02     65.08 o 
  -2   8  17       29.06       18.40      4.55 o 
   0   8  17      584.64      643.63     59.17 o 
  -3   9  17      391.16      497.82     49.95 o 
  -6   0  18      153.17      150.62     17.91 o 
  -4   0  18      572.73      569.74     36.81 o 
  -2   0  18      130.94      140.18     19.35 o 
   0   0  18      562.80      576.25     36.55 o 
  -7   1  18       50.27       42.99      4.25 o 
  -5   1  18      298.05      277.26     10.07 o 
  -3   1  18      494.92      454.79     20.53 o 
  -1   1  18      229.76      256.44      8.89 o 
  -6   2  18       10.70        8.36      1.31 o 
  -4   2  18      561.76      535.73     26.06 o 
  -2   2  18      102.17      126.18     16.02 o 
   0   2  18      780.16      851.04     54.58 o 
  -5   3  18      589.80      553.07     39.80 o 
  -3   3  18     1037.55     1026.55     44.99 o 
  -1   3  18       57.88       74.72      4.91 o 
   1   3  18      608.71      668.53     29.06 o 
  -6   4  18      406.34      441.97     22.49 o 
  -4   4  18     1179.50     1091.95     83.11 o 
  -2   4  18      343.58      333.75     46.61 o 
   0   4  18      124.17      150.03     20.37 o 
  -5   5  18      142.80      132.93     12.47 o 
  -3   5  18       11.89       10.21      2.23 o 
  -1   5  18      462.09      500.43     15.84 o 
   1   5  18      753.85      912.01     70.99 o 
  -4   6  18      227.34      271.24     37.32 o 
  -2   6  18      146.22      155.38     31.27 o 
   0   6  18       11.12        7.58      4.53 o 
  -3   7  18      157.60      165.73     18.01 o 
  -1   7  18      310.45      279.44     39.80 o 
  -5   1  19        8.45        4.33      1.26 o 
  -3   1  19       20.76       17.53      2.28 o 
  -1   1  19       14.18       17.34      2.66 o 
   1   1  19        9.70       12.66      3.82 o 
  -6   2  19      168.88      153.79     11.32 o 
  -4   2  19      133.66      127.02     12.45 o 
  -2   2  19        7.60       13.03      2.16 o 
   0   2  19      171.21      186.21     14.00 o 
  -5   3  19      224.38      202.60     12.48 o 
  -3   3  19       23.03       23.74      5.67 o 
  -1   3  19      408.79      447.74     33.97 o 
   1   3  19      402.99      406.09     30.05 o 
  -4   4  19      404.09      442.04     42.46 o 
  -2   4  19      190.30      199.51     12.50 o 
   0   4  19      405.83      438.78     47.41 o 
  -3   5  19       52.26       63.73     11.10 o 
  -1   5  19      151.86      155.73      9.76 o 
  -4   0  20     1199.59     1275.39     79.11 o 
  -2   0  20       32.19       42.46      9.04 o 
  -3   1  20       40.35       39.70      5.84 o 
  -1   1  20      934.35     1079.68     47.10 o 
  -4   2  20      659.56      655.68     33.99 o 
  -2   2  20       44.69       39.79      5.54 o 
  -3   3  20       29.49       28.26      4.13 o 
                                                 
